# Supplementary material for: Inhalation of rod-like carbon nanotubes causes unconventional allergic airway inflammation
Source: Part Fibre Toxicol. 2014 Oct 16;11:48. doi: 10.1186/s12989-014-0048-2 (PMC4215016; doi:10.1186/s12989-014-0048-2)
Supplement: Additional file 3: — Tables of lists of the differentially expressed genes from the microarray experiment. The tables with the differentially expressed genes in each of the relevant pairwise comparisons are reported in each sheet of the Microsoft Excel archive, named accordingly. In each table, the significantly differentially expressed genes (Benjamini and Hochberg post hoc corrected p-value < 0.01 and absolute log2 fold change > 0.58) are ordered according to the decreasing log2 fold change. The NCBI Entrez Gene IDs, gene info and gene symbols are shown. Additionally, for each significant gene, the average expression across the microarray samples, the t-test value, the nominal p-value, the adjusted p-value and the B value are also reported. [file 12989_2014_48_MOESM3_ESM.xls]

## Sheet: tCNT-UT 4h.0h
Gene ID	logFC	AveExpr	t	P.Value	adj.P.Val	B	Gene Info	Gene Symbol
17750	4.20826143038834	14.0633318930573	24.88270754609	6.39182176020977e-18	1.55250958733735e-13	29.506123775953	17750 [Gene Symbol: Mt2] [Locus Tag: ] [Chromosome: 8] [Map Location: 8 C5|8 46.32 cM] [Description: metallothionein 2] [Gene Type: protein-coding]	Mt2
14229	2.30981407092434	11.9818058715131	13.1085750962445	4.81958344987792e-12	5.57442201971832e-09	17.5933754772583	14229 [Gene Symbol: Fkbp5] [Locus Tag: RP23-23B10.1] [Chromosome: 17] [Map Location: 17 A3.3|17 14.66 cM] [Description: FK506 binding protein 5] [Gene Type: protein-coding]	Fkbp5
13447	2.12122351112196	7.53913746822591	12.492886660088	1.25953181823688e-11	1.1766449358906e-08	16.6803411396363	13447 [Gene Symbol: Doc2b] [Locus Tag: RP23-78H4.2] [Chromosome: 11] [Map Location: 11 B5|11] [Description: double C2, beta] [Gene Type: protein-coding]	Doc2b
99571	2.04890891593458	8.73788952054181	13.7493671314829	1.83943426381541e-12	2.48211215743403e-09	18.5025215179672	99571 [Gene Symbol: Fgg] [Locus Tag: ] [Chromosome: 3] [Map Location: 3 E3|3 36.94 cM] [Description: fibrinogen gamma chain] [Gene Type: protein-coding]	Fgg
17748	1.95449951542675	11.7320821160444	13.4231763363195	2.98996357689813e-12	3.82227501680414e-09	18.0448235674578	17748 [Gene Symbol: Mt1] [Locus Tag: ] [Chromosome: 8] [Map Location: 8 C5|8 46.34 cM] [Description: metallothionein 1] [Gene Type: protein-coding]	Mt1
107765	1.77169365058427	9.36834517059612	12.1894730862833	2.04923866202726e-11	1.71634337455104e-08	16.2154843233874	107765 [Gene Symbol: Ankrd1] [Locus Tag: ] [Chromosome: 19] [Map Location: 19|19 C3] [Description: ankyrin repeat domain 1 (cardiac muscle)] [Gene Type: protein-coding]	Ankrd1
53608	1.74244110338462	12.6332785596088	14.8662692673278	3.72746772393302e-13	7.54470529555076e-10	19.9937336242015	53608 [Gene Symbol: Map3k6] [Locus Tag: ] [Chromosome: 4] [Map Location: 4 D2.3|4] [Description: mitogen-activated protein kinase kinase kinase 6] [Gene Type: protein-coding]	Map3k6
245049	1.72945280930385	9.23350901761893	16.3194175134343	5.3827293914111e-14	2.61482228375968e-10	21.7722634199702	245049 [Gene Symbol: Myrip] [Locus Tag: ] [Chromosome: 9] [Map Location: 9 F4|9] [Description: myosin VIIA and Rab interacting protein] [Gene Type: protein-coding]	Myrip
15368	1.69841841319034	9.39962269768739	13.0112593431441	5.59671198729223e-12	6.17902442997004e-09	17.4516938058875	15368 [Gene Symbol: Hmox1] [Locus Tag: ] [Chromosome: 8] [Map Location: 8 C1|8 35.59 cM] [Description: heme oxygenase (decycling) 1] [Gene Type: protein-coding]	Hmox1
14066	1.69728930133762	10.1511633010235	18.5302692110491	3.69322699329041e-15	4.48523952200153e-11	24.1731389786432	14066 [Gene Symbol: F3] [Locus Tag: ] [Chromosome: 3] [Map Location: 3 G1|3 52.94 cM] [Description: coagulation factor III] [Gene Type: protein-coding]	F3
235320	1.57165798078138	12.7249259062482	5.90279349478726	5.49403716109251e-06	0.000201584409021202	3.96181798241789	235320 [Gene Symbol: Zbtb16] [Locus Tag: ] [Chromosome: 9] [Map Location: 9 A5.3|9 26.47 cM] [Description: zinc finger and BTB domain containing 16] [Gene Type: protein-coding]	Zbtb16
193740	1.55144367215702	9.99238329925989	5.39655965212386	1.85702278861064e-05	0.000500145077388752	2.75674092803063	193740 [Gene Symbol: Hspa1a] [Locus Tag: ] [Chromosome: 17] [Map Location: 17 B1|17 18.51 cM] [Description: heat shock protein 1A] [Gene Type: protein-coding]	Hspa1a
20210	1.49393163061644	9.29984190482926	10.9051164391284	1.78558943305567e-10	6.77659089679518e-08	14.1315348201691	20210 [Gene Symbol: Saa3] [Locus Tag: ] [Chromosome: 7] [Map Location: 7 B4|7 30.51 cM] [Description: serum amyloid A 3] [Gene Type: protein-coding]	Saa3
27273	1.48130780659937	9.92137351451658	6.50773914396848	1.32805905076935e-06	6.83665346411043e-05	5.36854773831088	27273 [Gene Symbol: Pdk4] [Locus Tag: ] [Chromosome: 6] [Map Location: 6 A1|6 2.06 cM] [Description: pyruvate dehydrogenase kinase, isoenzyme 4] [Gene Type: protein-coding]	Pdk4
100038711	1.47900962819352	7.16555975613075	15.563719174291	1.44497245516928e-13	5.01384799480096e-10	20.8689501323216	100038711 [Gene Symbol: Gm10309] [Locus Tag: ] [Chromosome: 17] [Map Location: ] [Description: predicted gene 10309] [Gene Type: unknown]	Gm10309
100043726	1.43564087517934	7.71399260351523	16.7404812377539	3.15724926846306e-14	1.91716068704248e-10	22.2563614201285	100043726 [Gene Symbol: Gm4610] [Locus Tag: ] [Chromosome: 3] [Map Location: 3 G1|3] [Description: predicted gene 4610] [Gene Type: miscRNA]	Gm4610
76650	1.42783754981446	11.3216571349856	15.7046704360719	1.1982816597292e-13	4.85084387219375e-10	21.0408973110305	76650 [Gene Symbol: Srxn1] [Locus Tag: ] [Chromosome: 2] [Map Location: 2|2 H1] [Description: sulfiredoxin 1 homolog (S. cerevisiae)] [Gene Type: protein-coding]	Srxn1
100038570	1.39716855531497	8.79510690272816	12.6307998129186	1.01253366832546e-11	9.83737210798281e-09	16.8883366991471	100038570 [Gene Symbol: Gm11744] [Locus Tag: ] [Chromosome: 11] [Map Location: 11 E2|11] [Description: predicted gene 11744] [Gene Type: protein-coding]	Gm11744
14605	1.37807483730566	14.5594643735956	8.67625365379915	1.19869235685453e-08	2.07964561825998e-06	10.0219992991256	14605 [Gene Symbol: Tsc22d3] [Locus Tag: RP23-440B21.1] [Chromosome: X] [Map Location: X F1|X] [Description: TSC22 domain family, member 3] [Gene Type: protein-coding]	Tsc22d3
72747	1.37181441852226	8.67877416647912	14.9018628757941	3.54836025872469e-13	7.54470529555076e-10	20.0394057476172	72747 [Gene Symbol: Ttc39c] [Locus Tag: ] [Chromosome: 18] [Map Location: 18|18 A2] [Description: tetratricopeptide repeat domain 39C] [Gene Type: protein-coding]	Ttc39c
66214	1.36269356119056	14.619224583582	13.9520786539594	1.36636255665381e-12	2.21250534257096e-09	18.7817659037838	66214 [Gene Symbol: Rgcc] [Locus Tag: ] [Chromosome: 14] [Map Location: 14 D3|14] [Description: regulator of cell cycle] [Gene Type: protein-coding]	Rgcc
20887	1.36175597419522	12.521981781932	17.6635025221255	1.01962493390853e-14	8.25522333990146e-11	23.2722887907452	20887 [Gene Symbol: Sult1a1] [Locus Tag: ] [Chromosome: 7] [Map Location: 7 F3|7 69.25 cM] [Description: sulfotransferase family 1A, phenol-preferring, member 1] [Gene Type: protein-coding]	Sult1a1
17133	1.35191658915613	10.2841884428141	10.66992984747	2.70621768948827e-10	9.90174772473064e-08	13.7285132793913	17133 [Gene Symbol: Maff] [Locus Tag: ] [Chromosome: 15] [Map Location: 15 E1|15 37.7 cM] [Description: v-maf musculoaponeurotic fibrosarcoma oncogene family, protein F (avian)] [Gene Type: protein-coding]	Maff
20717	1.31970923394728	7.88749456373614	14.0887017329072	1.12043801038011e-12	1.94387991672303e-09	18.9677694630708	20717 [Gene Symbol: Serpina3m] [Locus Tag: ] [Chromosome: 12] [Map Location: 12 E|12] [Description: serine (or cysteine) peptidase inhibitor, clade A, member 3M] [Gene Type: protein-coding]	Serpina3m
69852	1.30576701904964	8.46626951537383	11.9842713861875	2.86284621739432e-11	2.0451668168909e-08	15.8953313474803	69852 [Gene Symbol: Tcf23] [Locus Tag: ] [Chromosome: 5] [Map Location: 5 B1|5] [Description: transcription factor 23] [Gene Type: protein-coding]	Tcf23
11839	1.21888927940249	8.78367341817395	7.24025641753445	2.52625066068884e-07	1.97883581887889e-05	7.01237805938031	11839 [Gene Symbol: Areg] [Locus Tag: ] [Chromosome: 5] [Map Location: 5 E1|5 44.78 cM] [Description: amphiregulin] [Gene Type: protein-coding]	Areg
14219	1.21716339017898	13.6612997184982	11.1436855049055	1.17855506898808e-10	5.1263584593925e-08	14.5333887463031	14219 [Gene Symbol: Ctgf] [Locus Tag: ] [Chromosome: 10] [Map Location: 10 A3-B1|10 11.84 cM] [Description: connective tissue growth factor] [Gene Type: protein-coding]	Ctgf
20753	1.20110508579128	7.22768737409141	11.8037131107193	3.85563996103419e-11	2.40127279521947e-08	15.6097020252324	20753 [Gene Symbol: Sprr1a] [Locus Tag: ] [Chromosome: 3] [Map Location: 3 F1|3 40.14 cM] [Description: small proline-rich protein 1A] [Gene Type: protein-coding]	Sprr1a
15505	1.18831457321055	11.7027612732998	6.84206344681559	6.17409847488601e-07	3.80615933645955e-05	6.12742616483313	15505 [Gene Symbol: Hsph1] [Locus Tag: ] [Chromosome: 5] [Map Location: 5 G3|5 89.18 cM] [Description: heat shock 105kDa/110kDa protein 1] [Gene Type: protein-coding]	Hsph1
268949	1.18206250204175	7.23700998914798	8.5796312987733	1.45896095442192e-08	2.3425522848445e-06	9.82858608866198	268949 [Gene Symbol: Dpcr1] [Locus Tag: ] [Chromosome: 17] [Map Location: 17 B1|17] [Description: diffuse panbronchiolitis critical region 1 (human)] [Gene Type: protein-coding]	Dpcr1
27279	1.17244060057112	11.3941917624563	8.47887186438391	1.79309027542625e-08	2.72202310623926e-06	9.62549474558043	27279 [Gene Symbol: Tnfrsf12a] [Locus Tag: ] [Chromosome: 17] [Map Location: 17 A3.3|17] [Description: tumor necrosis factor receptor superfamily, member 12a] [Gene Type: protein-coding]	Tnfrsf12a
77522	1.16919082851923	8.04796012417417	10.0219371537024	8.79567676594498e-10	2.67047741210047e-07	12.5818272011225	77522 [Gene Symbol: Tmem213] [Locus Tag: ] [Chromosome: 6] [Map Location: 6 B1|6] [Description: transmembrane protein 213] [Gene Type: protein-coding]	Tmem213
14645	1.16332311476275	13.634339862778	11.1420369149448	1.18191804407748e-10	5.1263584593925e-08	14.5306355749376	14645 [Gene Symbol: Glul] [Locus Tag: ] [Chromosome: 1] [Map Location: 1 G2|1] [Description: glutamate-ammonia ligase (glutamine synthetase)] [Gene Type: protein-coding]	Glul
211323	1.15363339954982	9.40342497060918	8.52849105429946	1.6196687127233e-08	2.53807312021524e-06	9.72568588275768	211323 [Gene Symbol: Nrg1] [Locus Tag: ] [Chromosome: 8] [Map Location: 8 A3|8] [Description: neuregulin 1] [Gene Type: protein-coding]	Nrg1
77125	1.12542340977774	12.5413525514967	11.5645434116322	5.74933491640673e-11	3.15613213562401e-08	15.2255961718401	77125 [Gene Symbol: Il33] [Locus Tag: ] [Chromosome: 19] [Map Location: 19|19 C2] [Description: interleukin 33] [Gene Type: protein-coding]	Il33
219257	1.12461284319765	6.45467647166258	8.92057575199244	7.33317434630405e-09	1.44809326583235e-06	10.5052403942351	219257 [Gene Symbol: Pcdh20] [Locus Tag: ] [Chromosome: 14] [Map Location: 14 E1|14] [Description: protocadherin 20] [Gene Type: protein-coding]	Pcdh20
68603	1.1239701637202	12.7453088960755	13.786506840733	1.74146503195058e-12	2.48211215743403e-09	18.55397774603	68603 [Gene Symbol: Pmvk] [Locus Tag: ] [Chromosome: 3] [Map Location: 3 F1|3] [Description: phosphomevalonate kinase] [Gene Type: protein-coding]	Pmvk
74155	1.11243754551369	13.9678925259154	7.23086366813182	2.57945220300877e-07	1.99272055944978e-05	6.99174788022141	74155 [Gene Symbol: Errfi1] [Locus Tag: RP23-272N19.4] [Chromosome: 4] [Map Location: 4|4 E1] [Description: ERBB receptor feedback inhibitor 1] [Gene Type: protein-coding]	Errfi1
57875	1.09803939134773	13.776603218296	6.17332165598466	2.89649493924248e-06	0.00012261441735171	4.59591296025518	57875 [Gene Symbol: Angptl4] [Locus Tag: ] [Chromosome: 17] [Map Location: 17 B1|17] [Description: angiopoietin-like 4] [Gene Type: protein-coding]	Angptl4
55948	1.09115291629476	8.08242960626052	13.8272226835831	1.64026899802953e-12	2.48211215743403e-09	18.6102362032984	55948 [Gene Symbol: Sfn] [Locus Tag: RP23-137L22.11-001] [Chromosome: 4] [Map Location: 4 D3|4 66.25 cM] [Description: stratifin] [Gene Type: protein-coding]	Sfn
78754	1.08772891141327	9.54819331075166	9.18946970500877	4.30819639136019e-09	9.26033470351749e-07	11.0274875359067	78754 [Gene Symbol: Galnt15] [Locus Tag: ] [Chromosome: 14] [Map Location: 14 B|14] [Description: UDP-N-acetyl-alpha-D-galactosamine:polypeptide N-acetylgalactosaminyltransferase 15] [Gene Type: protein-coding]	Galnt15
231997	1.08622070177365	9.10283951040911	12.0652409512542	2.50774152611219e-11	1.96485593315287e-08	16.0222215532682	231997 [Gene Symbol: Fkbp14] [Locus Tag: ] [Chromosome: 6] [Map Location: 6 B3|6] [Description: FK506 binding protein 14] [Gene Type: protein-coding]	Fkbp14
77113	1.08588160192302	9.34391962335197	10.4314186847654	4.15240407123989e-10	1.48320209538744e-07	13.3127057272657	77113 [Gene Symbol: Klhl2] [Locus Tag: ] [Chromosome: 8] [Map Location: 8 B3.1|8] [Description: kelch-like 2, Mayven] [Gene Type: protein-coding]	Klhl2
100342	1.0824831838001	10.815958684257	11.0806048767889	1.31459667227092e-10	5.5052135470325e-08	14.4278083579635	100342 [Gene Symbol: Fam46b] [Locus Tag: RP23-137L22.1] [Chromosome: 4] [Map Location: 4 D2.3|4] [Description: family with sequence similarity 46, member B] [Gene Type: protein-coding]	Fam46b
64929	1.08206033931621	11.2105281820743	9.62452439761919	1.85788531182825e-09	4.75012382515752e-07	11.8514389487547	64929 [Gene Symbol: Scel] [Locus Tag: ] [Chromosome: 14] [Map Location: 14|14 E] [Description: sciellin] [Gene Type: protein-coding]	Scel
268709	1.06860102156758	10.232354087446	14.9480545440428	3.3291730741756e-13	7.54470529555076e-10	20.098512478383	268709 [Gene Symbol: Fam107a] [Locus Tag: RP24-111B7.1] [Chromosome: 14] [Map Location: 14 A1|14] [Description: family with sequence similarity 107, member A] [Gene Type: protein-coding]	Fam107a
105387	1.05788280224563	10.8250876717947	7.90199327857129	5.99269035509511e-08	6.7387248164308e-06	8.43519821422965	105387 [Gene Symbol: Akr1c14] [Locus Tag: ] [Chromosome: 13] [Map Location: 13 A1|13] [Description: aldo-keto reductase family 1, member C14] [Gene Type: protein-coding]	Akr1c14
237858	1.05227247573182	8.51209887239885	11.9411427452116	3.07292012604376e-11	2.13251876975648e-08	15.8274414987614	237858 [Gene Symbol: Tusc5] [Locus Tag: RP23-343C18.2] [Chromosome: 11] [Map Location: 11 B5|11] [Description: tumor suppressor candidate 5] [Gene Type: protein-coding]	Tusc5
12048	1.04724793070833	11.6542734942679	8.77881680767902	9.74331492681672e-09	1.77936373125903e-06	10.2258729990352	12048 [Gene Symbol: Bcl2l1] [Locus Tag: RP23-106A3.4] [Chromosome: 2] [Map Location: 2 H1|2 75.41 cM] [Description: BCL2-like 1] [Gene Type: protein-coding]	Bcl2l1
100503637	1.04307986785156	14.6524015373173	11.5974698215139	5.4396993689199e-11	3.07267111562083e-08	15.278869643607	100503637 [Gene Symbol: Gm19809] [Locus Tag: ] [Chromosome: 1] [Map Location: ] [Description: predicted gene, 19809] [Gene Type: protein-coding]	Gm19809
12609	1.03624794133733	15.2803451129491	5.28830347906033	2.41659252079771e-05	0.000614624248561839	2.49647172342171	12609 [Gene Symbol: Cebpd] [Locus Tag: ] [Chromosome: 16] [Map Location: 16 A2|16 10.09 cM] [Description: CCAAT/enhancer binding protein (C/EBP), delta] [Gene Type: protein-coding]	Cebpd
76574	1.03268016655244	9.556482076194	8.4411397708878	1.93771376877747e-08	2.8397138169743e-06	9.54907416201421	76574 [Gene Symbol: Mfsd2a] [Locus Tag: RP23-121J14.3] [Chromosome: 4] [Map Location: 4|4 D1] [Description: major facilitator superfamily domain containing 2A] [Gene Type: protein-coding]	Mfsd2a
19250	1.02724371296587	7.99449694663849	14.897340091052	3.57061363088285e-13	7.54470529555076e-10	20.0336084355537	19250 [Gene Symbol: Ptpn14] [Locus Tag: ] [Chromosome: 1] [Map Location: 1 H6|1 95.03 cM] [Description: protein tyrosine phosphatase, non-receptor type 14] [Gene Type: protein-coding]	Ptpn14
18627	1.0217735883376	8.77928025646806	4.40373640409575	0.00021315602773629	0.00328159782763147	0.353390173643933	18627 [Gene Symbol: Per2] [Locus Tag: ] [Chromosome: 1] [Map Location: 1|1 C5] [Description: period circadian clock 2] [Gene Type: protein-coding]	Per2
17190	1.02046546335513	10.0584088201086	10.0632253396691	8.14720260438603e-10	2.53701800074272e-07	12.6565103999097	17190 [Gene Symbol: Mbd1] [Locus Tag: ] [Chromosome: 18] [Map Location: 18 E2|18 50.7 cM] [Description: methyl-CpG binding domain protein 1] [Gene Type: protein-coding]	Mbd1
15519	1.00132194288138	14.2562601934783	11.3195553644885	8.71114635887188e-11	4.31806191654366e-08	14.8252150881214	15519 [Gene Symbol: Hsp90aa1] [Locus Tag: RP23-60K23.1] [Chromosome: 12] [Map Location: 12 F1|12 60.75 cM] [Description: heat shock protein 90, alpha (cytosolic), class A member 1] [Gene Type: protein-coding]	Hsp90aa1
21825	0.987331696117877	11.4535998174597	6.01103764376123	4.24847348998784e-06	0.000166169360061698	4.2164492574566	21825 [Gene Symbol: Thbs1] [Locus Tag: RP23-234E8.1] [Chromosome: 2] [Map Location: 2 F1-F3|2 59.34 cM] [Description: thrombospondin 1] [Gene Type: protein-coding]	Thbs1
68498	0.979642476585727	9.19900007850121	8.05574118016278	4.32591889332e-08	5.28001226129896e-06	8.75701708232637	68498 [Gene Symbol: Tspan11] [Locus Tag: ] [Chromosome: 6] [Map Location: 6 F3|6] [Description: tetraspanin 11] [Gene Type: protein-coding]	Tspan11
52897	0.97029653021963	6.7739922091842	8.64528398465295	1.27644420212535e-08	2.15302452954324e-06	9.96014857985325	52897 [Gene Symbol: Rbfox3] [Locus Tag: RP23-159O6.5] [Chromosome: 11] [Map Location: 11 E2|11 83.22 cM] [Description: RNA binding protein, fox-1 homolog (C. elegans) 3] [Gene Type: protein-coding]	Rbfox3
235130	0.966817851480549	12.0958981092664	6.36963586615339	1.82967072306989e-06	8.61257213035749e-05	5.05105464455415	235130 [Gene Symbol: Adamts15] [Locus Tag: ] [Chromosome: 9] [Map Location: 9 A4|9] [Description: a disintegrin-like and metallopeptidase (reprolysin type) with thrombospondin type 1 motif, 15] [Gene Type: protein-coding]	Adamts15
66277	0.966022159672406	11.0654806308735	6.92911819859622	5.0694832913513e-07	3.29231763806502e-05	6.32269027880415	66277 [Gene Symbol: Klf15] [Locus Tag: ] [Chromosome: 6] [Map Location: 6 D1|6] [Description: Kruppel-like factor 15] [Gene Type: protein-coding]	Klf15
15507	0.948295287173778	15.8688573905373	8.91439565082137	7.42418409374586e-09	1.44875982729814e-06	10.4931195155514	15507 [Gene Symbol: Hspb1] [Locus Tag: ] [Chromosome: 5] [Map Location: 5 G2|5 75.51 cM] [Description: heat shock protein 1] [Gene Type: protein-coding]	Hspb1
20698	0.944429938142484	11.6188422806861	10.3744348397889	4.60412168645516e-10	1.62071756003347e-07	13.2122927000396	20698 [Gene Symbol: Sphk1] [Locus Tag: RP23-193A16.4] [Chromosome: 11] [Map Location: 11 E2|11] [Description: sphingosine kinase 1] [Gene Type: protein-coding]	Sphk1
16525	0.940535715832487	9.18263210606453	11.835364906591	3.65869094200472e-11	2.33857748132507e-08	15.6600409978043	16525 [Gene Symbol: Kcnk1] [Locus Tag: ] [Chromosome: 8] [Map Location: 8 E2|8] [Description: potassium channel, subfamily K, member 1] [Gene Type: protein-coding]	Kcnk1
208439	0.937187564945956	7.4382429733239	9.05761883627696	5.58545514885926e-09	1.13054266758869e-06	10.7726565066515	208439 [Gene Symbol: Klhl29] [Locus Tag: ] [Chromosome: 12] [Map Location: 12 A1.1|12] [Description: kelch-like 29] [Gene Type: protein-coding]	Klhl29
14313	0.933135843100564	8.88484516833344	7.39048305698755	1.81302006549282e-07	1.51849808175018e-05	7.34070047348478	14313 [Gene Symbol: Fst] [Locus Tag: ] [Chromosome: 13] [Map Location: 13 D2.2|13] [Description: follistatin] [Gene Type: protein-coding]	Fst
381835	0.924500922177414	8.8636560687858	6.01261963708346	4.23257903828385e-06	0.000165814697194962	4.2201618467094	381835 [Gene Symbol: Gm1078] [Locus Tag: ] [Chromosome: 7] [Map Location: 7 A1|7] [Description: predicted gene 1078] [Gene Type: protein-coding]	Gm1078
433347	0.92059981795436	7.47512370190639	9.67901256162497	1.67492448226752e-09	4.42198269019519e-07	11.9528267768127	433347 [Gene Symbol: LOC433347] [Locus Tag: ] [Chromosome: 1] [Map Location: 1 E4|1] [Description: uncharacterized LOC433347] [Gene Type: miscRNA]	LOC433347
100503910	0.917478581528009	13.5346935302561	9.26521607152414	3.71493587993462e-09	8.25756201472883e-07	11.1728012928374	100503910 [Gene Symbol: Gm19958] [Locus Tag: ] [Chromosome: 8] [Map Location: 8|8 44.25 cM] [Description: predicted gene, 19958] [Gene Type: miscRNA]	Gm19958
16956	0.916058016624604	10.5982430739914	9.22851756234461	3.99103845064761e-09	8.66732732814765e-07	11.1024963719603	16956 [Gene Symbol: Lpl] [Locus Tag: ] [Chromosome: 8] [Map Location: 8 B3.3|8 33.88 cM] [Description: lipoprotein lipase] [Gene Type: protein-coding]	Lpl
13036	0.90207281291265	15.1231517914607	14.6883765811788	4.77457142015296e-13	8.92073578646887e-10	19.7638047013129	13036 [Gene Symbol: Ctsh] [Locus Tag: ] [Chromosome: 9] [Map Location: 9 E3.1|9 47.4 cM] [Description: cathepsin H] [Gene Type: protein-coding]	Ctsh
68039	0.901485229182633	9.81608911564441	11.1598970862718	1.14600852505676e-10	5.1263584593925e-08	14.5604448421551	68039 [Gene Symbol: Nmb] [Locus Tag: ] [Chromosome: 7] [Map Location: 7 D3|7] [Description: neuromedin B] [Gene Type: protein-coding]	Nmb
16948	0.896807637028521	8.60003006412294	6.59606016789793	1.08330813643711e-06	5.79569852993856e-05	5.57038499842445	16948 [Gene Symbol: Lox] [Locus Tag: ] [Chromosome: 18] [Map Location: 18 D1|18 28.22 cM] [Description: lysyl oxidase] [Gene Type: protein-coding]	Lox
74747	0.893845534639194	13.4218590889144	4.68867858096397	0.000105366740922689	0.00190989012706806	1.04495975542396	74747 [Gene Symbol: Ddit4] [Locus Tag: ] [Chromosome: 10] [Map Location: 10|10 B3] [Description: DNA-damage-inducible transcript 4] [Gene Type: protein-coding]	Ddit4
14629	0.892218279989805	13.313878463511	10.6647417041487	2.7313479252211e-10	9.90174772473064e-08	13.7195449584717	14629 [Gene Symbol: Gclc] [Locus Tag: ] [Chromosome: 9] [Map Location: 9 D-E|9 43.36 cM] [Description: glutamate-cysteine ligase, catalytic subunit] [Gene Type: protein-coding]	Gclc
11720	0.88973058254564	7.72042296963598	11.9012720692534	3.28136469234852e-11	2.15408289222847e-08	15.7644928241181	11720 [Gene Symbol: Mat1a] [Locus Tag: ] [Chromosome: 14] [Map Location: 14|14 C1] [Description: methionine adenosyltransferase I, alpha] [Gene Type: protein-coding]	Mat1a
80888	0.889659986443027	10.8101345859668	11.6798377746714	4.73856190378531e-11	2.80719341661076e-08	15.4115847973555	80888 [Gene Symbol: Hspb8] [Locus Tag: ] [Chromosome: 5] [Map Location: 5 F|5 56.41 cM] [Description: heat shock protein 8] [Gene Type: protein-coding]	Hspb8
20538	0.882988201576339	10.627950389592	7.80875577372107	7.31352637385879e-08	7.65682077994208e-06	8.23841793751589	20538 [Gene Symbol: Slc6a2] [Locus Tag: ] [Chromosome: 8] [Map Location: 8 C5|8 44.99 cM] [Description: solute carrier family 6 (neurotransmitter transporter, noradrenalin), member 2] [Gene Type: protein-coding]	Slc6a2
11847	0.882195848983516	7.60858246888202	7.48452854605655	1.47526524445882e-07	1.28894667347699e-05	7.54466199489316	11847 [Gene Symbol: Arg2] [Locus Tag: ] [Chromosome: 12] [Map Location: 12 C3|12] [Description: arginase type II] [Gene Type: protein-coding]	Arg2
16371	0.872274648705069	13.6748415870478	6.40131053755743	1.69968650795198e-06	8.22384175132384e-05	5.12407379582999	16371 [Gene Symbol: Irx1] [Locus Tag: ] [Chromosome: 13] [Map Location: 13 C1|13 38.43 cM] [Description: Iroquois related homeobox 1 (Drosophila)] [Gene Type: protein-coding]	Irx1
212439	0.871022185609664	13.0624871380742	9.85709052803952	1.1966238671033e-09	3.37962757070604e-07	12.281410419126	212439 [Gene Symbol: AA986860] [Locus Tag: ] [Chromosome: 1] [Map Location: 1 E4|1] [Description: expressed sequence AA986860] [Gene Type: protein-coding]	AA986860
328783	0.868278077217772	5.93776621885664	8.45678202239112	1.87635147056916e-08	2.79599391832235e-06	9.58077946894896	328783 [Gene Symbol: Mslnl] [Locus Tag: ] [Chromosome: 17] [Map Location: 17 A3.3|17] [Description: mesothelin-like] [Gene Type: protein-coding]	Mslnl
23882	0.863787427270164	13.3544081028458	9.27041333553341	3.67746068099354e-09	8.25756201472883e-07	11.1827429780671	23882 [Gene Symbol: Gadd45g] [Locus Tag: ] [Chromosome: 13] [Map Location: 13|13 A5-B] [Description: growth arrest and DNA-damage-inducible 45 gamma] [Gene Type: protein-coding]	Gadd45g
14283	0.857185440345374	6.00920476472041	6.91069672456217	5.28499000246647e-07	3.40496345278271e-05	6.2814533020546	14283 [Gene Symbol: Fosl1] [Locus Tag: ] [Chromosome: 19] [Map Location: 19 A|19 4.33 cM] [Description: fos-like antigen 1] [Gene Type: protein-coding]	Fosl1
402735	0.856078603740906	9.23739824614727	7.29072675822983	2.25906481139746e-07	1.81090512224531e-05	7.12302544832033	402735 [Gene Symbol: B230114P17Rik] [Locus Tag: ] [Chromosome: 10] [Map Location: 10|10] [Description: RIKEN cDNA B230114P17 gene] [Gene Type: protein-coding]	B230114P17Rik
77570	0.854030051674115	14.0124805121479	9.99414174874461	9.26212810336343e-10	2.7435101158853e-07	12.5314240363997	77570 [Gene Symbol: 3930401B19Rik] [Locus Tag: ] [Chromosome: 13] [Map Location: ] [Description: RIKEN cDNA 3930401B19 gene] [Gene Type: protein-coding]	3930401B19Rik
75750	0.852853348234463	9.97565708836763	4.79801876162591	8.04476311144719e-05	0.00156194445414821	1.31040202730712	75750 [Gene Symbol: Slc10a6] [Locus Tag: ] [Chromosome: 5] [Map Location: 5 E5|5] [Description: solute carrier family 10 (sodium/bile acid cotransporter family), member 6] [Gene Type: protein-coding]	Slc10a6
20750	0.849536723470001	9.49417006656994	6.03420036100231	4.02171081600635e-06	0.000157808294038737	4.2707810649308	20750 [Gene Symbol: Spp1] [Locus Tag: ] [Chromosome: 5] [Map Location: 5 E5|5 50.68 cM] [Description: secreted phosphoprotein 1] [Gene Type: protein-coding]	Spp1
69354	0.849327796677912	8.42739504889265	9.12660897847182	4.8745583102332e-09	1.0119499726261e-06	10.9062945052533	69354 [Gene Symbol: Slc38a4] [Locus Tag: ] [Chromosome: 15] [Map Location: 15 F1|15] [Description: solute carrier family 38, member 4] [Gene Type: protein-coding]	Slc38a4
22228	0.847974844001477	11.5241236075886	10.3422127227157	4.88179087909745e-10	1.69391169517712e-07	13.1553289138809	22228 [Gene Symbol: Ucp2] [Locus Tag: ] [Chromosome: 7] [Map Location: 7 E3|7 54.36 cM] [Description: uncoupling protein 2 (mitochondrial, proton carrier)] [Gene Type: protein-coding]	Ucp2
13086	0.845249887485	10.0117031111414	4.17370781104056	0.000376529270319225	0.00507802301320581	-0.203147266176444	13086 [Gene Symbol: Cyp2a4] [Locus Tag: ] [Chromosome: 7] [Map Location: 7 A3|7 14.39 cM] [Description: cytochrome P450, family 2, subfamily a, polypeptide 4] [Gene Type: protein-coding]	Cyp2a4
20716	0.845095295118341	10.418272704442	10.1391880743752	7.08022265010836e-10	2.29295370597976e-07	12.7933309343857	20716 [Gene Symbol: Serpina3n] [Locus Tag: ] [Chromosome: 12] [Map Location: 12|12 F1] [Description: serine (or cysteine) peptidase inhibitor, clade A, member 3N] [Gene Type: protein-coding]	Serpina3n
19225	0.840112913159018	8.46688618807033	6.66415921475882	9.26462210593799e-07	5.1328527180635e-05	5.72535133945707	19225 [Gene Symbol: Ptgs2] [Locus Tag: ] [Chromosome: 1] [Map Location: 1 H1|1 63.84 cM] [Description: prostaglandin-endoperoxide synthase 2] [Gene Type: protein-coding]	Ptgs2
381813	0.840050375403194	8.04286585937902	7.80962573498293	7.29990746903972e-08	7.65682077994208e-06	8.2402596546031	381813 [Gene Symbol: Prmt8] [Locus Tag: ] [Chromosome: 6] [Map Location: 6 F3|6] [Description: protein arginine N-methyltransferase 8] [Gene Type: protein-coding]	Prmt8
11555	0.837832563838093	9.27105932746598	8.82838159989287	8.81914925771989e-09	1.67350247125592e-06	10.3238700826064	11555 [Gene Symbol: Adrb2] [Locus Tag: ] [Chromosome: 18] [Map Location: 18 E1|18 35.1 cM] [Description: adrenergic receptor, beta 2] [Gene Type: protein-coding]	Adrb2
20361	0.83693006656474	12.8336587604666	12.3407407483567	1.60589594774881e-11	1.39305738124538e-08	16.44849825667	20361 [Gene Symbol: Sema7a] [Locus Tag: ] [Chromosome: 9] [Map Location: 9|9 A3.3-B] [Description: sema domain, immunoglobulin domain (Ig), and GPI membrane anchor, (semaphorin) 7A] [Gene Type: protein-coding]	Sema7a
71839	0.836427593267441	10.6011143557035	6.78216177725456	7.07498217522366e-07	4.23649739992808e-05	5.9924960994827	71839 [Gene Symbol: Osgin1] [Locus Tag: ] [Chromosome: 8] [Map Location: 8 E1|8] [Description: oxidative stress induced growth inhibitor 1] [Gene Type: protein-coding]	Osgin1
21452	0.831736275829726	14.7734426806376	10.9337078405195	1.69829426663337e-10	6.76227367905868e-08	14.180062533799	21452 [Gene Symbol: Tcn2] [Locus Tag: RP23-453E10.1] [Chromosome: 11] [Map Location: 11 A1|11 2.76 cM] [Description: transcobalamin 2] [Gene Type: protein-coding]	Tcn2
215418	0.831263973000492	11.8310526794457	5.37257381483114	1.96845959851514e-05	0.000523106293088995	2.69914039709225	215418 [Gene Symbol: Csrnp1] [Locus Tag: ] [Chromosome: 9] [Map Location: 9 F4|9] [Description: cysteine-serine-rich nuclear protein 1] [Gene Type: protein-coding]	Csrnp1
387314	0.831031779704393	9.88468027884435	10.1186941921997	7.35299233903408e-10	2.34995830161577e-07	12.7564925510153	387314 [Gene Symbol: Tmtc1] [Locus Tag: RP23-251M14.1] [Chromosome: 6] [Map Location: 6 G3|6] [Description: transmembrane and tetratricopeptide repeat containing 1] [Gene Type: protein-coding]	Tmtc1
19224	0.828189294823051	12.1246243183459	11.5526938082865	5.86519247414844e-11	3.15613213562401e-08	15.2063930584645	19224 [Gene Symbol: Ptgs1] [Locus Tag: RP23-454A14.3] [Chromosome: 2] [Map Location: 2 B|2 24.19 cM] [Description: prostaglandin-endoperoxide synthase 1] [Gene Type: protein-coding]	Ptgs1
99887	0.827326278049755	8.85030118721544	9.29444985617396	3.50915805940566e-09	8.04093774574567e-07	11.2286735364005	99887 [Gene Symbol: Tmem56] [Locus Tag: ] [Chromosome: 3] [Map Location: 3|3 G3] [Description: transmembrane protein 56] [Gene Type: protein-coding]	Tmem56
15481	0.823611361267666	15.3529193293253	6.69551636400968	8.62254640369146e-07	4.8932950840949e-05	5.79651252652056	15481 [Gene Symbol: Hspa8] [Locus Tag: ] [Chromosome: 9] [Map Location: 9 A5.1|9 21.55 cM] [Description: heat shock protein 8] [Gene Type: protein-coding]	Hspa8
99458	0.822311249597989	12.5901004693471	4.20912213139627	0.00034496757066285	0.00474726193984701	-0.117643314737944	99458 [Gene Symbol: BB166591] [Locus Tag: ] [Chromosome: 2] [Map Location: ] [Description: expressed sequence BB166591] [Gene Type: protein-coding]	BB166591
50493	0.819978538438388	12.2026252984199	7.68598944379443	9.52354119986514e-08	9.44152213075609e-06	7.97745721378565	50493 [Gene Symbol: Txnrd1] [Locus Tag: ] [Chromosome: 10] [Map Location: 10 C1|10] [Description: thioredoxin reductase 1] [Gene Type: protein-coding]	Txnrd1
23886	0.818614325316659	8.66600153557765	6.80553837674427	6.70838208793046e-07	4.07349731334357e-05	6.04520746937976	23886 [Gene Symbol: Gdf15] [Locus Tag: ] [Chromosome: 8] [Map Location: 8 C1|8] [Description: growth differentiation factor 15] [Gene Type: protein-coding]	Gdf15
22146	0.817863268652964	13.7366186478818	15.0747497207984	2.7973375599254e-13	7.54470529555076e-10	20.2596842600194	22146 [Gene Symbol: Tuba1c] [Locus Tag: ] [Chromosome: 15] [Map Location: 15 F1|15] [Description: tubulin, alpha 1C] [Gene Type: protein-coding]	Tuba1c
140494	0.816205389820748	8.68341331355174	7.77341231539975	7.8895127680594e-08	8.08558546934155e-06	8.1635057351865	140494 [Gene Symbol: Atp6v0a4] [Locus Tag: ] [Chromosome: 6] [Map Location: 6 B1|6] [Description: ATPase, H+ transporting, lysosomal V0 subunit A4] [Gene Type: protein-coding]	Atp6v0a4
14825	0.812322018459712	7.46301169174203	4.66265892640702	0.000112361154302186	0.00200819726037219	0.981780149472189	14825 [Gene Symbol: Cxcl1] [Locus Tag: ] [Chromosome: 5] [Map Location: 5 E-F|5 44.78 cM] [Description: chemokine (C-X-C motif) ligand 1] [Gene Type: protein-coding]	Cxcl1
23972	0.811973492411184	11.2213828638385	9.61803306445695	1.88101976249332e-09	4.7591759386667e-07	11.8393337082494	23972 [Gene Symbol: Papss2] [Locus Tag: ] [Chromosome: 19] [Map Location: 19 C1|19 27.46 cM] [Description: 3'-phosphoadenosine 5'-phosphosulfate synthase 2] [Gene Type: protein-coding]	Papss2
77914	0.809445914189133	9.31364710721932	7.4994210336356	1.42803586661717e-07	1.26129320597325e-05	7.57684815211684	77914 [Gene Symbol: Krtap17-1] [Locus Tag: RP23-374H24.7] [Chromosome: 11] [Map Location: 11 D|11] [Description: keratin associated protein 17-1] [Gene Type: protein-coding]	Krtap17-1
15458	0.805101378445711	7.53253543107855	8.44487527128008	1.92287430890089e-08	2.8397138169743e-06	9.55664878521264	15458 [Gene Symbol: Hpx] [Locus Tag: ] [Chromosome: 7] [Map Location: 7|7 F1] [Description: hemopexin] [Gene Type: protein-coding]	Hpx
16404	0.79686378680387	11.3369733475751	8.51798620498129	1.65488141439226e-08	2.5602174951703e-06	9.70450337276216	16404 [Gene Symbol: Itga7] [Locus Tag: ] [Chromosome: 10] [Map Location: 10 D3|10 77.2 cM] [Description: integrin alpha 7] [Gene Type: protein-coding]	Itga7
76905	0.793434520995826	12.9038991910394	11.2579689075724	9.68008845878422e-11	4.61018957991e-08	14.7234450688336	76905 [Gene Symbol: Lrg1] [Locus Tag: ] [Chromosome: 17] [Map Location: 17 D|17 29.17 cM] [Description: leucine-rich alpha-2-glycoprotein 1] [Gene Type: protein-coding]	Lrg1
107221	0.79336841983125	8.86582314208518	7.54091172376332	1.30448051542007e-07	1.16917074682798e-05	7.66635729168814	107221 [Gene Symbol: Ffar4] [Locus Tag: ] [Chromosome: 19] [Map Location: 19 C2-C3|19] [Description: free fatty acid receptor 4] [Gene Type: protein-coding]	Ffar4
14630	0.79285061074024	8.77077096822578	12.6588607843298	9.68762629171078e-12	9.80428145830679e-09	16.9304081739143	14630 [Gene Symbol: Gclm] [Locus Tag: ] [Chromosome: 3] [Map Location: 3 H1-3|3 52.94 cM] [Description: glutamate-cysteine ligase, modifier subunit] [Gene Type: protein-coding]	Gclm
27047	0.791634155507083	8.18075099391833	7.40081789353338	1.77230622670614e-07	1.4895344616078e-05	7.36317377955377	27047 [Gene Symbol: Omd] [Locus Tag: ] [Chromosome: 13] [Map Location: 13 A5|13] [Description: osteomodulin] [Gene Type: protein-coding]	Omd
11758	0.791076648287865	14.790397340329	11.912012968497	3.22380667694067e-11	2.15408289222847e-08	15.7814685274247	11758 [Gene Symbol: Prdx6] [Locus Tag: ] [Chromosome: 1] [Map Location: 1 H2.1|1 69.75 cM] [Description: peroxiredoxin 6] [Gene Type: protein-coding]	Prdx6
81489	0.785961970463182	13.1972683812624	3.93172988841696	0.000684039061667976	0.00793439578264254	-0.78482388018953	81489 [Gene Symbol: Dnajb1] [Locus Tag: ] [Chromosome: 8] [Map Location: 8|8 C3] [Description: DnaJ (Hsp40) homolog, subfamily B, member 1] [Gene Type: protein-coding]	Dnajb1
57435	0.783806325728689	9.46544655350485	11.5414589276445	5.97727688413293e-11	3.15613213562401e-08	15.1881709792736	57435 [Gene Symbol: Plin4] [Locus Tag: ] [Chromosome: 17] [Map Location: 17|17 D] [Description: perilipin 4] [Gene Type: protein-coding]	Plin4
107869	0.779965010792992	7.83939864750289	6.85994233233899	5.9286660656641e-07	3.69234282227988e-05	6.1676090263162	107869 [Gene Symbol: Cth] [Locus Tag: ] [Chromosome: 3] [Map Location: 3 H4|3] [Description: cystathionase (cystathionine gamma-lyase)] [Gene Type: protein-coding]	Cth
27219	0.769499065861722	6.16630548151557	7.17068854065709	2.94871674275787e-07	2.24518435626476e-05	6.85929606681008	27219 [Gene Symbol: Sgk2] [Locus Tag: RP23-335N12.5] [Chromosome: 2] [Map Location: 2|2 H3] [Description: serum/glucocorticoid regulated kinase 2] [Gene Type: protein-coding]	Sgk2
216749	0.767055043337253	10.6769610175027	11.7336319540278	4.33185186156119e-11	2.6304087466365e-08	15.4978363613985	216749 [Gene Symbol: Nmur2] [Locus Tag: RP23-339O7.2] [Chromosome: 11] [Map Location: 11 B1.3|11] [Description: neuromedin U receptor 2] [Gene Type: protein-coding]	Nmur2
19049	0.758820193668804	9.49804694940842	6.20109831932536	2.71348538274402e-06	0.00011644495841249	4.66057590721196	19049 [Gene Symbol: Ppp1r1b] [Locus Tag: RP23-355L10.2] [Chromosome: 11] [Map Location: 11 D|11] [Description: protein phosphatase 1, regulatory (inhibitor) subunit 1B] [Gene Type: protein-coding]	Ppp1r1b
13614	0.757279314857314	9.66034798013244	7.15250664677282	3.07064962553586e-07	2.32345821665547e-05	6.81917957883693	13614 [Gene Symbol: Edn1] [Locus Tag: ] [Chromosome: 13] [Map Location: 13 A4|13 20.82 cM] [Description: endothelin 1] [Gene Type: protein-coding]	Edn1
66725	0.754494629808248	11.1737316095171	8.13084574462838	3.69346678411326e-08	4.76759982735627e-06	8.91301221728795	66725 [Gene Symbol: Lrrk2] [Locus Tag: ] [Chromosome: 15] [Map Location: 15|15 F1] [Description: leucine-rich repeat kinase 2] [Gene Type: protein-coding]	Lrrk2
14102	0.754438298814229	12.0860712430836	6.6367957524919	9.86485779101161e-07	5.35278310077906e-05	5.66315248756297	14102 [Gene Symbol: Fas] [Locus Tag: ] [Chromosome: 19] [Map Location: 19 C1|19 29.48 cM] [Description: Fas (TNF receptor superfamily member 6)] [Gene Type: protein-coding]	Fas
241041	0.75361745535038	13.6450980048766	8.35939393047156	2.29379021525499e-08	3.25812108411278e-06	9.38282276640597	241041 [Gene Symbol: Gm4956] [Locus Tag: ] [Chromosome: 1] [Map Location: 1 A4|1] [Description: predicted gene 4956] [Gene Type: pseudo]	Gm4956
114332	0.748651680517177	13.0574400053359	9.31033661942198	3.40230667875842e-09	7.87034542098698e-07	11.25898756814	114332 [Gene Symbol: Lyve1] [Locus Tag: ] [Chromosome: 7] [Map Location: 7|7 F2] [Description: lymphatic vessel endothelial hyaluronan receptor 1] [Gene Type: protein-coding]	Lyve1
13710	0.743381799318639	8.70973391414322	7.90682636609454	5.93132203847788e-08	6.7007386508181e-06	8.44536527971031	13710 [Gene Symbol: Elf3] [Locus Tag: ] [Chromosome: 1] [Map Location: 1|1 F] [Description: E74-like factor 3] [Gene Type: protein-coding]	Elf3
11931	0.741512208820643	14.1002608058996	8.91226412416635	7.45584332052649e-09	1.44875982729814e-06	10.4889377728255	11931 [Gene Symbol: Atp1b1] [Locus Tag: ] [Chromosome: 1] [Map Location: 1 H2.2|1 71.75 cM] [Description: ATPase, Na+/K+ transporting, beta 1 polypeptide] [Gene Type: protein-coding]	Atp1b1
227545	0.737015013726467	8.54983471032482	9.503152807389	2.34360619905302e-09	5.7498839362423e-07	11.624160843289	227545 [Gene Symbol: Proser2] [Locus Tag: RP23-413M3.1] [Chromosome: 2] [Map Location: 2 A1|2] [Description: proline and serine rich 2] [Gene Type: protein-coding]	Proser2
18414	0.736978520479331	12.2021574910724	10.0120819916201	8.95821569114592e-10	2.68624815953387e-07	12.5639678343122	18414 [Gene Symbol: Osmr] [Locus Tag: ] [Chromosome: 15] [Map Location: 15 A1|15 3.3 cM] [Description: oncostatin M receptor] [Gene Type: protein-coding]	Osmr
16691	0.736199199127933	12.8877335899892	13.3277968944233	3.45240529552241e-12	4.1927736111472e-09	17.909007018316	16691 [Gene Symbol: Krt8] [Locus Tag: ] [Chromosome: 15] [Map Location: 15 F3|15 57.2 cM] [Description: keratin 8] [Gene Type: protein-coding]	Krt8
19734	0.735772155392795	7.21239739683019	7.11474524063029	3.34069985886377e-07	2.48902634576509e-05	6.73572078163363	19734 [Gene Symbol: Rgs16] [Locus Tag: ] [Chromosome: 1] [Map Location: 1 G3|1 65.43 cM] [Description: regulator of G-protein signaling 16] [Gene Type: protein-coding]	Rgs16
17929	0.735725772314156	8.32985352101068	7.37355973590884	1.88177620514587e-07	1.54937160158604e-05	7.30386868468687	17929 [Gene Symbol: Myom1] [Locus Tag: ] [Chromosome: 17] [Map Location: 17 E1.3|17] [Description: myomesin 1] [Gene Type: protein-coding]	Myom1
80981	0.733400335446559	11.2914070068226	7.71733232797906	8.90100442410518e-08	8.93373952302028e-06	8.04428234269449	80981 [Gene Symbol: Arl4d] [Locus Tag: RP23-382C19.6] [Chromosome: 11] [Map Location: 11 D|11] [Description: ADP-ribosylation factor-like 4D] [Gene Type: protein-coding]	Arl4d
14245	0.732908862881146	7.47162025597902	9.07542099830917	5.39233687885234e-09	1.10062580210458e-06	10.8072033325353	14245 [Gene Symbol: Lpin1] [Locus Tag: ] [Chromosome: 12] [Map Location: 12 A1.1|12 7.9 cM] [Description: lipin 1] [Gene Type: protein-coding]	Lpin1
29815	0.732696334619806	10.8991462770047	10.9060933976827	1.78253113446679e-10	6.77659089679518e-08	14.1331946569526	29815 [Gene Symbol: Bcar3] [Locus Tag: ] [Chromosome: 3] [Map Location: 3|3 G3] [Description: breast cancer anti-estrogen resistance 3] [Gene Type: protein-coding]	Bcar3
12475	0.730946180965912	10.9348192279474	9.33620895059277	3.23543493667884e-09	7.70445874284238e-07	11.308281463083	12475 [Gene Symbol: Cd14] [Locus Tag: ] [Chromosome: 18] [Map Location: 18 B2|18 19.46 cM] [Description: CD14 antigen] [Gene Type: protein-coding]	Cd14
58223	0.728940319011047	7.46554125859443	7.04958463566835	3.86541972741207e-07	2.71350230517664e-05	6.59125609734199	58223 [Gene Symbol: Mmp19] [Locus Tag: ] [Chromosome: 10] [Map Location: 10 D3|10 77.16 cM] [Description: matrix metallopeptidase 19] [Gene Type: protein-coding]	Mmp19
18481	0.727239880983734	6.8430446307803	8.16250328761703	3.45619093524954e-08	4.51330223797184e-06	8.97852791239462	18481 [Gene Symbol: Pak3] [Locus Tag: RP23-45O6.1] [Chromosome: X] [Map Location: X F2|X] [Description: p21 protein (Cdc42/Rac)-activated kinase 3] [Gene Type: protein-coding]	Pak3
22223	0.725400697561669	6.69503429489801	6.67633770933391	9.00962960925109e-07	5.04227865389631e-05	5.75300362873907	22223 [Gene Symbol: Uchl1] [Locus Tag: ] [Chromosome: 5] [Map Location: 5 C3.1|5 35.95 cM] [Description: ubiquitin carboxy-terminal hydrolase L1] [Gene Type: protein-coding]	Uchl1
66895	0.724852087648335	10.6713091138092	11.3672621750143	8.03001204531878e-11	4.14980771422868e-08	14.9037383912526	66895 [Gene Symbol: Pxdc1] [Locus Tag: ] [Chromosome: 13] [Map Location: 13 A4|13] [Description: PX domain containing 1] [Gene Type: protein-coding]	Pxdc1
72401	0.72354285036589	7.62858231789478	9.31145805329587	3.39489234647721e-09	7.87034542098698e-07	11.2611261059436	72401 [Gene Symbol: Slc43a1] [Locus Tag: RP23-399J8.7] [Chromosome: 2] [Map Location: 2|2 E1] [Description: solute carrier family 43, member 1] [Gene Type: protein-coding]	Slc43a1
21816	0.722140068134856	7.07477575012523	8.60340493907858	1.38994486996845e-08	2.28110614504485e-06	9.87629635442546	21816 [Gene Symbol: Tgm1] [Locus Tag: ] [Chromosome: 14] [Map Location: 14|14 C1] [Description: transglutaminase 1, K polypeptide] [Gene Type: protein-coding]	Tgm1
15982	0.72134215366178	12.1545996142037	10.2860375537637	5.40809138916471e-10	1.82440460765863e-07	13.055700508787	15982 [Gene Symbol: Ifrd1] [Locus Tag: ] [Chromosome: 12] [Map Location: 12 B1|12 18.06 cM] [Description: interferon-related developmental regulator 1] [Gene Type: protein-coding]	Ifrd1
13836	0.720156513117081	11.8713453677593	6.39438496397003	1.72727697648586e-06	8.3076892043297e-05	5.10811846982597	13836 [Gene Symbol: Epha2] [Locus Tag: RP23-308N2.1] [Chromosome: 4] [Map Location: 4 D-E|4 73.67 cM] [Description: Eph receptor A2] [Gene Type: protein-coding]	Epha2
223650	0.711656696370252	11.1481211794731	9.51423690681542	2.29424653210724e-09	5.74484062044874e-07	11.6449993360315	223650 [Gene Symbol: Eppk1] [Locus Tag: ] [Chromosome: 15] [Map Location: 15 D3|15] [Description: epiplakin 1] [Gene Type: protein-coding]	Eppk1
223775	0.70775352257369	10.5282294552608	6.42761952607843	1.5989168285208e-06	7.88153375364502e-05	5.18463339417216	223775 [Gene Symbol: Pim3] [Locus Tag: ] [Chromosome: 15] [Map Location: 15 E3|15] [Description: proviral integration site 3] [Gene Type: protein-coding]	Pim3
217138	0.707056486771069	10.0741074915207	10.3204427199623	5.07915936608221e-10	1.73757326539114e-07	13.1167673576552	217138 [Gene Symbol: Prr15l] [Locus Tag: RP23-353J21.10-004] [Chromosome: 11] [Map Location: 11 D|11] [Description: proline rich 15-like] [Gene Type: protein-coding]	Prr15l
15502	0.702591011673858	10.7531423998557	5.55243425470041	1.2730757373204e-05	0.000379407810843868	3.13005941969109	15502 [Gene Symbol: Dnaja1] [Locus Tag: RP23-135L5.1] [Chromosome: 4] [Map Location: 4 A5|4] [Description: DnaJ (Hsp40) homolog, subfamily A, member 1] [Gene Type: protein-coding]	Dnaja1
330890	0.701261591833985	6.83448841116761	6.66357065067334	9.2771309779319e-07	5.1328527180635e-05	5.72401448369226	330890 [Gene Symbol: Piwil4] [Locus Tag: RP23-340G24.1] [Chromosome: 9] [Map Location: 9 A2|9] [Description: piwi-like RNA-mediated gene silencing 4] [Gene Type: protein-coding]	Piwil4
68292	0.696904817450561	10.5688338453759	11.0201675463439	1.46024509355099e-10	5.91131551287667e-08	14.3261984879445	68292 [Gene Symbol: Stt3b] [Locus Tag: ] [Chromosome: 9] [Map Location: 9 F3|9] [Description: STT3, subunit of the oligosaccharyltransferase complex, homolog B (S. cerevisiae)] [Gene Type: protein-coding]	Stt3b
20341	0.695364000351553	16.4136199205546	11.02341378268	1.45201206925497e-10	5.91131551287667e-08	14.3316675203397	20341 [Gene Symbol: Selenbp1] [Locus Tag: ] [Chromosome: 3] [Map Location: 3 F2.1|3 40.74 cM] [Description: selenium binding protein 1] [Gene Type: protein-coding]	Selenbp1
76080	0.695335280136331	6.99110680375623	7.58092995471446	1.19570828793789e-07	1.11090379709317e-05	7.75246360765217	76080 [Gene Symbol: Ttpal] [Locus Tag: RP23-36P22.2] [Chromosome: 2] [Map Location: 2 H3|2] [Description: tocopherol (alpha) transfer protein-like] [Gene Type: protein-coding]	Ttpal
16193	0.694619753672913	6.40672305480216	4.66468754671121	0.000111799454271776	0.00200257886785188	0.986705991029067	16193 [Gene Symbol: Il6] [Locus Tag: ] [Chromosome: 5] [Map Location: 5 B1|5 15.7 cM] [Description: interleukin 6] [Gene Type: protein-coding]	Il6
17341	0.690293253057697	7.50418659722096	5.7170284920382	8.56544898500288e-06	0.000279256631405013	3.52217257213327	17341 [Gene Symbol: Bhlha15] [Locus Tag: ] [Chromosome: 5] [Map Location: 5|5 G2-G3] [Description: basic helix-loop-helix family, member a15] [Gene Type: protein-coding]	Bhlha15
94242	0.688813238473639	10.0467503614663	8.0652445403655	4.24008344987284e-08	5.22778613776454e-06	8.77679987583097	94242 [Gene Symbol: Tinagl1] [Locus Tag: RP23-12J1.4] [Chromosome: 4] [Map Location: 4|4 D3] [Description: tubulointerstitial nephritis antigen-like 1] [Gene Type: protein-coding]	Tinagl1
12310	0.688150626110755	7.301257545295	7.86407018165005	6.49749052017039e-08	7.1735248747463e-06	8.3553078011077	12310 [Gene Symbol: Calca] [Locus Tag: ] [Chromosome: 7] [Map Location: 7 F1|7 59.99 cM] [Description: calcitonin/calcitonin-related polypeptide, alpha] [Gene Type: protein-coding]	Calca
67606	0.686495558205515	12.9686703751042	7.85837454641771	6.57700366047249e-08	7.22845438503241e-06	8.3432916796055	67606 [Gene Symbol: Fibin] [Locus Tag: RP23-110I8.1] [Chromosome: 2] [Map Location: 2 E3|2] [Description: fin bud initiation factor homolog (zebrafish)] [Gene Type: protein-coding]	Fibin
20390	0.685820788563085	15.9785535054834	7.41573576749981	1.71518747866458e-07	1.45774183917292e-05	7.39558708336991	20390 [Gene Symbol: Sftpd] [Locus Tag: ] [Chromosome: 14] [Map Location: 14 B|14 22.36 cM] [Description: surfactant associated protein D] [Gene Type: protein-coding]	Sftpd
19416	0.684747377409471	7.61328510992288	5.7395973570304	8.11407642936632e-06	0.000269238801083167	3.57575639072896	19416 [Gene Symbol: Rasd1] [Locus Tag: RP23-247B13.6] [Chromosome: 11] [Map Location: 11|11 B2] [Description: RAS, dexamethasone-induced 1] [Gene Type: protein-coding]	Rasd1
59027	0.682281577099522	10.2526922088461	7.47707842494868	1.49949181072121e-07	1.3007555925217e-05	7.52854902612425	59027 [Gene Symbol: Nampt] [Locus Tag: ] [Chromosome: 12] [Map Location: 12|12 B1] [Description: nicotinamide phosphoribosyltransferase] [Gene Type: protein-coding]	Nampt
66102	0.681730677013498	10.3591306334557	12.0107902015146	2.74112729604558e-11	2.01755275435306e-08	15.9369710703188	66102 [Gene Symbol: Cxcl16] [Locus Tag: DN-491F10.6] [Chromosome: 11] [Map Location: 11|11 B4] [Description: chemokine (C-X-C motif) ligand 16] [Gene Type: protein-coding]	Cxcl16
20295	0.680304550287085	10.8072555830484	5.82349580243814	6.63790457612723e-06	0.000229342907894103	3.77454347512956	20295 [Gene Symbol: Ccl17] [Locus Tag: ] [Chromosome: 8] [Map Location: 8 C5|8 46.85 cM] [Description: chemokine (C-C motif) ligand 17] [Gene Type: protein-coding]	Ccl17
319269	0.680183482022695	13.2770926492481	7.51991350987291	1.36557461934272e-07	1.2149612428284e-05	7.62108701304943	319269 [Gene Symbol: A130040M12Rik] [Locus Tag: ] [Chromosome: 11] [Map Location: 11 C|11] [Description: RIKEN cDNA A130040M12 gene] [Gene Type: unknown]	A130040M12Rik
66991	0.679253467971035	7.75452874357296	8.27212999355274	2.74908572525181e-08	3.79389449890007e-06	9.20430965310676	66991 [Gene Symbol: Khdc3] [Locus Tag: ] [Chromosome: 9] [Map Location: 9 D|9] [Description: KH domain containing 3, subcortical maternal complex member] [Gene Type: protein-coding]	Khdc3
26943	0.678615303474155	13.0281583775509	9.70083606134293	1.6069678170493e-09	4.28919135256158e-07	11.993322649622	26943 [Gene Symbol: Serinc3] [Locus Tag: RP23-144O20.3] [Chromosome: 2] [Map Location: 2 H3|2] [Description: serine incorporator 3] [Gene Type: protein-coding]	Serinc3
329152	0.678298510765694	9.19028329112822	4.44277842669389	0.000193528352034016	0.00304838530645539	0.448062729928377	329152 [Gene Symbol: Hecw2] [Locus Tag: ] [Chromosome: 1] [Map Location: 1 C1.1|1] [Description: HECT, C2 and WW domain containing E3 ubiquitin protein ligase 2] [Gene Type: protein-coding]	Hecw2
14584	0.678160564126559	9.09195430627975	5.79930795092705	7.03301410564579e-06	0.000240937770961961	3.71730030000848	14584 [Gene Symbol: Gfpt2] [Locus Tag: RP23-10G21.7] [Chromosome: 11] [Map Location: 11 B1.2|11 29.9 cM] [Description: glutamine fructose-6-phosphate transaminase 2] [Gene Type: protein-coding]	Gfpt2
545481	0.67649225948105	6.48716772098627	7.07458390305978	3.65477020619104e-07	2.62839232424392e-05	6.64674792453078	545481 [Gene Symbol: Arhgap40] [Locus Tag: RP23-392P11.3] [Chromosome: 2] [Map Location: 2 H1|2] [Description: Rho GTPase activating protein 40] [Gene Type: protein-coding]	Arhgap40
66917	0.671122395061328	10.6790481762883	4.49537383331163	0.000169915898382103	0.00277190033193699	0.575662966382987	66917 [Gene Symbol: Chordc1] [Locus Tag: ] [Chromosome: 9] [Map Location: 9|9 A3] [Description: cysteine and histidine-rich domain (CHORD)-containing, zinc-binding protein 1] [Gene Type: protein-coding]	Chordc1
78771	0.669974805851092	7.6058452514052	11.2046233873946	1.06095894813578e-10	4.86219469646604e-08	14.6349257126296	78771 [Gene Symbol: Mctp1] [Locus Tag: ] [Chromosome: 13] [Map Location: 13 C1|13] [Description: multiple C2 domains, transmembrane 1] [Gene Type: protein-coding]	Mctp1
60599	0.66874657863503	9.9344817750587	7.65238169577155	1.02410098967158e-07	9.83177428384705e-06	7.90565080661489	60599 [Gene Symbol: Trp53inp1] [Locus Tag: RP23-343F17.4] [Chromosome: 4] [Map Location: 4|4 A1-A2] [Description: transformation related protein 53 inducible nuclear protein 1] [Gene Type: protein-coding]	Trp53inp1
14620	0.662567728478905	8.16341335972304	6.59165378094173	1.09434863432067e-06	5.81633128643649e-05	5.5603379543051	14620 [Gene Symbol: Gjb3] [Locus Tag: RP23-347B4.4] [Chromosome: 4] [Map Location: 4 D2.2|4 61.48 cM] [Description: gap junction protein, beta 3] [Gene Type: protein-coding]	Gjb3
213980	0.661537703244694	7.95436190421842	6.15082137413352	3.05394816290844e-06	0.000127847695928748	4.54347080321578	213980 [Gene Symbol: Fbxw10] [Locus Tag: RP23-428I5.2] [Chromosome: 11] [Map Location: 11 B2|11] [Description: F-box and WD-40 domain protein 10] [Gene Type: protein-coding]	Fbxw10
67815	0.660198949431905	9.73062648368663	7.8014035765589	7.42967161270251e-08	7.7450340687095e-06	8.22284901998831	67815 [Gene Symbol: Sec14l2] [Locus Tag: RP23-81P12.5] [Chromosome: 11] [Map Location: 11 A1|11] [Description: SEC14-like 2 (S. cerevisiae)] [Gene Type: protein-coding]	Sec14l2
59033	0.65875538400992	8.43922110743717	8.11400477177387	3.82646807322968e-08	4.86602528956417e-06	8.87810202024407	59033 [Gene Symbol: Slc4a8] [Locus Tag: ] [Chromosome: 15] [Map Location: 15|15 F3] [Description: solute carrier family 4 (anion exchanger), member 8] [Gene Type: protein-coding]	Slc4a8
104009	0.65537795210424	13.8211201100524	11.638921326587	5.07431627844422e-11	2.93452543064599e-08	15.3457567525219	104009 [Gene Symbol: Qsox1] [Locus Tag: ] [Chromosome: 1] [Map Location: 1 G3|1] [Description: quiescin Q6 sulfhydryl oxidase 1] [Gene Type: protein-coding]	Qsox1
243078	0.650828108860122	7.32069483854711	6.69309077944809	8.6705461261466e-07	4.90906514820454e-05	5.79101238137169	243078 [Gene Symbol: Tecrl] [Locus Tag: ] [Chromosome: 5] [Map Location: 5 E1|5] [Description: trans-2,3-enoyl-CoA reductase-like] [Gene Type: protein-coding]	Tecrl
51797	0.650029887275352	11.7073393881869	9.64731683375821	1.77895938933164e-09	4.64614458144905e-07	11.893898091312	51797 [Gene Symbol: Ctps] [Locus Tag: RP23-106K5.3] [Chromosome: 4] [Map Location: 4 D2.2|4 56.52 cM] [Description: cytidine 5'-triphosphate synthase] [Gene Type: protein-coding]	Ctps
66853	0.64998421548264	12.839947218141	7.34951887706357	1.98408575988581e-07	1.61716305442505e-05	7.25147876320925	66853 [Gene Symbol: Pnpla2] [Locus Tag: ] [Chromosome: 7] [Map Location: 7 F5|7] [Description: patatin-like phospholipase domain containing 2] [Gene Type: protein-coding]	Pnpla2
11818	0.649679917525907	6.00535080699504	5.67760433986019	9.41611540048311e-06	0.000298964741127234	3.42846204544026	11818 [Gene Symbol: Apoh] [Locus Tag: RP23-261J24.1] [Chromosome: 11] [Map Location: 11 D|11 71.8 cM] [Description: apolipoprotein H] [Gene Type: protein-coding]	Apoh
208076	0.649312040915252	10.5576594453613	7.93756915612867	5.55581679097593e-08	6.36534122811389e-06	8.50996006951075	208076 [Gene Symbol: Pknox2] [Locus Tag: ] [Chromosome: 9] [Map Location: 9 A4|9] [Description: Pbx/knotted 1 homeobox 2] [Gene Type: protein-coding]	Pknox2
20867	0.648344486004715	10.5637716260996	5.87652530927433	5.84884017561068e-06	0.000210775191432356	3.89984881211316	20867 [Gene Symbol: Stip1] [Locus Tag: ] [Chromosome: 19] [Map Location: 19 A|19] [Description: stress-induced phosphoprotein 1] [Gene Type: protein-coding]	Stip1
18793	0.647371374145566	11.4157942886103	5.84324580631225	6.33208678929997e-06	0.000221933702778221	3.82124297689832	18793 [Gene Symbol: Plaur] [Locus Tag: ] [Chromosome: 7] [Map Location: 7 A3|7] [Description: plasminogen activator, urokinase receptor] [Gene Type: protein-coding]	Plaur
214230	0.647225237827591	7.05377440692317	7.94042055694193	5.52225246982872e-08	6.36534122811389e-06	8.51594451374642	214230 [Gene Symbol: Pak6] [Locus Tag: RP23-204G5.2] [Chromosome: 2] [Map Location: 2 E5|2] [Description: p21 protein (Cdc42/Rac)-activated kinase 6] [Gene Type: protein-coding]	Pak6
76901	0.645571317338376	12.6410436154758	8.49136162154957	1.74770940882891e-08	2.68671606525603e-06	9.65074669837697	76901 [Gene Symbol: Phf15] [Locus Tag: RP23-79E13.10-004] [Chromosome: 11] [Map Location: 11 B1.3|11] [Description: PHD finger protein 15] [Gene Type: protein-coding]	Phf15
16668	0.641673613553225	14.2617454320991	10.1521686547279	6.91289126190198e-10	2.2690164305451e-07	12.8166356052236	16668 [Gene Symbol: Krt18] [Locus Tag: ] [Chromosome: 15] [Map Location: 15 F3|15 57.22 cM] [Description: keratin 18] [Gene Type: protein-coding]	Krt18
11770	0.64137294065738	10.0783107671619	4.05087925333889	0.000509967605428709	0.00636189171456493	-0.499026619771242	11770 [Gene Symbol: Fabp4] [Locus Tag: ] [Chromosome: 3] [Map Location: 3 A1|3 2.56 cM] [Description: fatty acid binding protein 4, adipocyte] [Gene Type: protein-coding]	Fabp4
19279	0.641315646603903	7.51970837374646	7.85409334064345	6.63742974870867e-08	7.26200590839572e-06	8.33425659025809	19279 [Gene Symbol: Ptprr] [Locus Tag: ] [Chromosome: 10] [Map Location: 10|10 A2] [Description: protein tyrosine phosphatase, receptor type, R] [Gene Type: protein-coding]	Ptprr
225341	0.637247694560845	13.9088807577436	6.80914856203468	6.65352578205589e-07	4.0503129754475e-05	6.05334173359723	225341 [Gene Symbol: Lims2] [Locus Tag: ] [Chromosome: 18] [Map Location: 18 B1|18] [Description: LIM and senescent cell antigen like domains 2] [Gene Type: protein-coding]	Lims2
78102	0.636912335649585	8.8392676028631	6.63062365443601	1.00056635844432e-06	5.41264059693856e-05	5.64910998870022	78102 [Gene Symbol: 8430426J06Rik] [Locus Tag: ] [Chromosome: 15] [Map Location: 15|15] [Description: RIKEN cDNA 8430426J06 gene] [Gene Type: miscRNA]	8430426J06Rik
17135	0.63468902975251	10.6755841987113	8.79708009511977	9.3916742732482e-09	1.72813921532519e-06	10.2620221983872	17135 [Gene Symbol: Mafk] [Locus Tag: ] [Chromosome: 5] [Map Location: 5 G2|5 78.81 cM] [Description: v-maf musculoaponeurotic fibrosarcoma oncogene family, protein K (avian)] [Gene Type: protein-coding]	Mafk
77246	0.634535657231606	7.55995211692865	11.2190220545154	1.03499342876032e-10	4.83441449829988e-08	14.6588519508222	77246 [Gene Symbol: 9330177L23Rik] [Locus Tag: ] [Chromosome: 5] [Map Location: 5|5] [Description: RIKEN cDNA 9330177L23 gene] [Gene Type: protein-coding]	9330177L23Rik
16601	0.632582853626241	12.8415850407246	6.32094816598938	2.04959505331379e-06	9.39350137656509e-05	4.93858667969991	16601 [Gene Symbol: Klf9] [Locus Tag: ] [Chromosome: 19] [Map Location: 19|19 C1] [Description: Kruppel-like factor 9] [Gene Type: protein-coding]	Klf9
330836	0.632467289169138	8.18329774526599	9.12797286729941	4.86148685989671e-09	1.0119499726261e-06	10.908929811706	330836 [Gene Symbol: Slc7a6] [Locus Tag: ] [Chromosome: 8] [Map Location: 8 D3|8] [Description: solute carrier family 7 (cationic amino acid transporter, y+ system), member 6] [Gene Type: protein-coding]	Slc7a6
319765	0.631738012504102	8.42582937602302	8.65321884068567	1.25604008863987e-08	2.14170538412745e-06	9.9760084005809	319765 [Gene Symbol: Igf2bp2] [Locus Tag: RP23-50H13.1] [Chromosome: 16] [Map Location: 16 B1|16] [Description: insulin-like growth factor 2 mRNA binding protein 2] [Gene Type: protein-coding]	Igf2bp2
210198	0.631621213524364	7.99431727412803	5.5297517711158	1.34479694641665e-05	0.000394014149957949	3.07584868873752	210198 [Gene Symbol: Gprc6a] [Locus Tag: ] [Chromosome: 10] [Map Location: 10 B3|10] [Description: G protein-coupled receptor, family C, group 6, member A] [Gene Type: protein-coding]	Gprc6a
110351	0.63158592074187	11.5622420319645	8.24626984750968	2.90118630686254e-08	3.93669911773096e-06	9.15120212340951	110351 [Gene Symbol: Rap1gap] [Locus Tag: RP23-277N22.1] [Chromosome: 4] [Map Location: 4 D3|4 70.02 cM] [Description: Rap1 GTPase-activating protein] [Gene Type: protein-coding]	Rap1gap
170757	0.631121875387151	10.2321794938069	7.00098064539286	4.31134998688335e-07	2.91343868406838e-05	6.4831300697975	170757 [Gene Symbol: Eltd1] [Locus Tag: ] [Chromosome: 3] [Map Location: 3|3 H3-H4] [Description: EGF, latrophilin seven transmembrane domain containing 1] [Gene Type: protein-coding]	Eltd1
12176	0.63002170819388	12.2994439293875	8.36376962836676	2.27311948394147e-08	3.24775289090908e-06	9.39174573323911	12176 [Gene Symbol: Bnip3] [Locus Tag: ] [Chromosome: 7] [Map Location: 7|7 F5] [Description: BCL2/adenovirus E1B interacting protein 3] [Gene Type: protein-coding]	Bnip3
56524	0.628352063402797	10.2802988061193	11.1263485320225	1.2144231153192e-10	5.1749338680681e-08	14.5044192710587	56524 [Gene Symbol: Mpp6] [Locus Tag: mCG_1050539] [Chromosome: 6] [Map Location: 6 B2.3|6 24.13 cM] [Description: membrane protein, palmitoylated 6 (MAGUK p55 subfamily member 6)] [Gene Type: protein-coding]	Mpp6
18452	0.627734876614735	12.5244036604446	8.26400740496085	2.79595390608494e-08	3.83677539123712e-06	9.18763890765211	18452 [Gene Symbol: P4ha2] [Locus Tag: RP23-309E16.6] [Chromosome: 11] [Map Location: 11 A5-B1|11 32.13 cM] [Description: procollagen-proline, 2-oxoglutarate 4-dioxygenase (proline 4-hydroxylase), alpha II polypeptide] [Gene Type: protein-coding]	P4ha2
26357	0.627452604163178	11.1924270386437	8.46426878167512	1.84769458726634e-08	2.77028727346371e-06	9.59594220620409	26357 [Gene Symbol: Abcg2] [Locus Tag: ] [Chromosome: 6] [Map Location: 6 B3|6 27.82 cM] [Description: ATP-binding cassette, sub-family G (WHITE), member 2] [Gene Type: protein-coding]	Abcg2
17392	0.624789218220885	10.0467761279722	4.36407398939692	0.00023513550124534	0.00354513109233275	0.257262692092461	17392 [Gene Symbol: Mmp3] [Locus Tag: ] [Chromosome: 9] [Map Location: 9 A1|9 2.46 cM] [Description: matrix metallopeptidase 3] [Gene Type: protein-coding]	Mmp3
22390	0.624610446088083	8.66827139970144	4.84082211516883	7.23919553439034e-05	0.00142605693702195	1.41427041749655	22390 [Gene Symbol: Wee1] [Locus Tag: ] [Chromosome: 7] [Map Location: 7 F1|7] [Description: WEE 1 homolog 1 (S. pombe)] [Gene Type: protein-coding]	Wee1
69480	0.624007294632784	7.73437072269481	10.0344683396991	8.59340004930721e-10	2.64208979490662e-07	12.6045175923597	69480 [Gene Symbol: Ttc9] [Locus Tag: ] [Chromosome: 12] [Map Location: 12 D1|12] [Description: tetratricopeptide repeat domain 9] [Gene Type: protein-coding]	Ttc9
72287	0.623740644350622	8.24055224122308	5.67454153953458	9.48569533450775e-06	0.000300780749320964	3.42117613701753	72287 [Gene Symbol: Plekhf1] [Locus Tag: ] [Chromosome: 7] [Map Location: 7|7 B1] [Description: pleckstrin homology domain containing, family F (with FYVE domain) member 1] [Gene Type: protein-coding]	Plekhf1
11539	0.623705781062819	8.06938670764912	7.13548486561405	3.1894935114922e-07	2.39843987308465e-05	6.78158241852326	11539 [Gene Symbol: Adora1] [Locus Tag: ] [Chromosome: 1] [Map Location: 1 E4|1] [Description: adenosine A1 receptor] [Gene Type: protein-coding]	Adora1
12051	0.622802128335397	12.07102433696	5.82983938356793	6.53807249186886e-06	0.00022686177536429	3.78954711395557	12051 [Gene Symbol: Bcl3] [Locus Tag: ] [Chromosome: 7] [Map Location: 7 A3|7 9.95 cM] [Description: B cell leukemia/lymphoma 3] [Gene Type: protein-coding]	Bcl3
17470	0.619549754969709	12.8258904085713	8.59891752158909	1.4027093063016e-08	2.28660445239997e-06	9.86729683140983	17470 [Gene Symbol: Cd200] [Locus Tag: ] [Chromosome: 16] [Map Location: 16 A1|16 29.53 cM] [Description: CD200 antigen] [Gene Type: protein-coding]	Cd200
20209	0.618760767938842	6.42825467452468	4.3345642842855	0.000252945922832118	0.00373323165171987	0.185779128996971	20209 [Gene Symbol: Saa2] [Locus Tag: ] [Chromosome: 7] [Map Location: 7 B4|7 30.56 cM] [Description: serum amyloid A 2] [Gene Type: protein-coding]	Saa2
269587	0.618145785380388	7.83418257943886	8.85415341306302	8.37486169274629e-09	1.61442075916758e-06	10.3746893496286	269587 [Gene Symbol: Epb4.1] [Locus Tag: RP23-13A13.5] [Chromosome: 4] [Map Location: 4 D2.3|4 64.54 cM] [Description: erythrocyte protein band 4.1] [Gene Type: protein-coding]	Epb4.1
20715	0.618018545907738	10.3844265269921	3.93103063945498	0.000685217474441354	0.00794427075737759	-0.786497017902484	20715 [Gene Symbol: Serpina3g] [Locus Tag: ] [Chromosome: 12] [Map Location: 12 E|12] [Description: serine (or cysteine) peptidase inhibitor, clade A, member 3G] [Gene Type: protein-coding]	Serpina3g
271424	0.617882266296325	7.65713411829471	7.93384392293467	5.59998386596841e-08	6.38582197748858e-06	8.50213992566155	271424 [Gene Symbol: Ip6k3] [Locus Tag: ] [Chromosome: 17] [Map Location: 17 A3.3|17] [Description: inositol hexaphosphate kinase 3] [Gene Type: protein-coding]	Ip6k3
14573	0.617330614939696	9.56552238814276	6.04549039768713	3.91569328182342e-06	0.000154404717286161	4.29724331865152	14573 [Gene Symbol: Gdnf] [Locus Tag: ] [Chromosome: 15] [Map Location: 15 A1|15] [Description: glial cell line derived neurotrophic factor] [Gene Type: protein-coding]	Gdnf
21885	0.616694766018904	9.82932308596797	10.7598688238875	2.30666584184451e-10	8.61947794347098e-08	13.8834478210949	21885 [Gene Symbol: Tle1] [Locus Tag: RP24-535M24.1] [Chromosome: 4] [Map Location: 4 C3|4] [Description: transducin-like enhancer of split 1, homolog of Drosophila E(spl)] [Gene Type: protein-coding]	Tle1
216019	0.616101715355947	10.1289712781082	5.64206596471642	1.0256420245337e-05	0.000318973356387952	3.34387238656606	216019 [Gene Symbol: Hkdc1] [Locus Tag: ] [Chromosome: 10] [Map Location: 10 B4|10] [Description: hexokinase domain containing 1] [Gene Type: protein-coding]	Hkdc1
77794	0.614182512113553	10.6978645354331	5.72404368563346	8.42247549844655e-06	0.000275334464847602	3.53883318054108	77794 [Gene Symbol: Adamtsl2] [Locus Tag: RP23-449M10.6] [Chromosome: 2] [Map Location: 2 A3|2] [Description: ADAMTS-like 2] [Gene Type: protein-coding]	Adamtsl2
15446	0.613942546806054	13.0573410723036	5.9299579816924	5.15014185871884e-06	0.000192448916317572	4.02583006056972	15446 [Gene Symbol: Hpgd] [Locus Tag: ] [Chromosome: 8] [Map Location: 8 B3.2|8] [Description: hydroxyprostaglandin dehydrogenase 15 (NAD)] [Gene Type: protein-coding]	Hpgd
15439	0.613926188375103	16.8214188503501	5.94445196779732	4.97570539348824e-06	0.000187954756302389	4.0599544940633	15439 [Gene Symbol: Hp] [Locus Tag: ] [Chromosome: 8] [Map Location: 8 D3|8 57.11 cM] [Description: haptoglobin] [Gene Type: protein-coding]	Hp
74180	0.611148799838467	13.652216704077	3.92571372162674	0.00069424384690435	0.00802593469655391	-0.799217461284004	74180 [Gene Symbol: Muc5b] [Locus Tag: ] [Chromosome: 7] [Map Location: 7 F5|7 87.29 cM] [Description: mucin 5, subtype B, tracheobronchial] [Gene Type: protein-coding]	Muc5b
22436	0.609463830132546	9.22730706869276	10.1078745229599	7.50136519130214e-10	2.36624232638361e-07	12.7370217581042	22436 [Gene Symbol: Xdh] [Locus Tag: ] [Chromosome: 17] [Map Location: 17 E2|17 45.25 cM] [Description: xanthine dehydrogenase] [Gene Type: protein-coding]	Xdh
208748	0.605976218967038	9.43597986761131	7.12211288521397	3.28615957312379e-07	2.45592399604935e-05	6.75201950395821	208748 [Gene Symbol: Prrg3] [Locus Tag: RP23-233O1.2] [Chromosome: X] [Map Location: X A7.3|X] [Description: proline rich Gla (G-carboxyglutamic acid) 3 (transmembrane)] [Gene Type: protein-coding]	Prrg3
240660	0.604202323899585	8.36983061931604	5.45601537076656	1.60756948791371e-05	0.000451924251064075	2.89934787153543	240660 [Gene Symbol: Slc35g1] [Locus Tag: ] [Chromosome: 19] [Map Location: 19 C3|19] [Description: solute carrier family 35, member G1] [Gene Type: protein-coding]	Slc35g1
69671	0.603779624099365	6.55499097313955	9.63727590604367	1.81329300031003e-09	4.68543337069471e-07	11.875201848343	69671 [Gene Symbol: Tmem52] [Locus Tag: RP23-317N1.6] [Chromosome: 4] [Map Location: 4 E2|4] [Description: transmembrane protein 52] [Gene Type: protein-coding]	Tmem52
379043	0.602979301330411	7.85323099790642	8.60727471726051	1.37903355207497e-08	2.27859496233666e-06	9.88405493062133	379043 [Gene Symbol: Raet1e] [Locus Tag: ] [Chromosome: 10] [Map Location: 10 A3|10] [Description: retinoic acid early transcript 1E] [Gene Type: protein-coding]	Raet1e
20411	0.602430838287518	12.2142803117805	7.70992010938626	9.04434309373517e-08	9.04024894665571e-06	8.0284913925422	20411 [Gene Symbol: Sorbs1] [Locus Tag: ] [Chromosome: 19] [Map Location: 19 C3|19 34.25 cM] [Description: sorbin and SH3 domain containing 1] [Gene Type: protein-coding]	Sorbs1
104174	0.60161038590828	7.66501045727438	7.48070638607632	1.48764361014969e-07	1.29510306978229e-05	7.53639646438384	104174 [Gene Symbol: Gldc] [Locus Tag: ] [Chromosome: 19] [Map Location: 19 C|19 24.87 cM] [Description: glycine decarboxylase] [Gene Type: protein-coding]	Gldc
11910	0.601049730061327	8.86912128686694	3.86736486750057	0.000801374555150793	0.00900304651714043	-0.938611116461144	11910 [Gene Symbol: Atf3] [Locus Tag: ] [Chromosome: 1] [Map Location: 1 H6|1 96.28 cM] [Description: activating transcription factor 3] [Gene Type: protein-coding]	Atf3
16854	0.601024609392976	14.4579283167876	7.05590685933061	3.81099769505597e-07	2.69085241323298e-05	6.6052976477017	16854 [Gene Symbol: Lgals3] [Locus Tag: ] [Chromosome: 14] [Map Location: 14 C1|14] [Description: lectin, galactose binding, soluble 3] [Gene Type: protein-coding]	Lgals3
227288	0.600620821793989	7.22538281971296	8.27689898993044	2.72194614922261e-08	3.77790571534102e-06	9.21409317402842	227288 [Gene Symbol: Cxcr1] [Locus Tag: ] [Chromosome: 1] [Map Location: 1 C3|1 38.44 cM] [Description: chemokine (C-X-C motif) receptor 1] [Gene Type: protein-coding]	Cxcr1
70967	0.599773763218888	12.1843391228036	6.7453828719948	7.69381767028878e-07	4.50301535888299e-05	5.90942247860886	70967 [Gene Symbol: Eva1c] [Locus Tag: ] [Chromosome: 16] [Map Location: 16 C3.3|16] [Description: eva-1 homolog C (C. elegans)] [Gene Type: protein-coding]	Eva1c
19243	0.599348974713974	9.93183528253325	6.74847862045057	7.6396555461097e-07	4.48211578646035e-05	5.91642159543606	19243 [Gene Symbol: Ptp4a1] [Locus Tag: ] [Chromosome: 1] [Map Location: 1 B|1] [Description: protein tyrosine phosphatase 4a1] [Gene Type: protein-coding]	Ptp4a1
110595	0.597754321989367	7.82166761855818	6.82080603191572	6.47950968204403e-07	3.95429172530571e-05	6.07959621905804	110595 [Gene Symbol: Timp4] [Locus Tag: ] [Chromosome: 6] [Map Location: 6 E3|6 53.29 cM] [Description: tissue inhibitor of metalloproteinase 4] [Gene Type: protein-coding]	Timp4
53961	0.591212727036114	9.85260810256224	6.75232885924008	7.5728376149484e-07	4.45367198134338e-05	5.92512482031588	53961 [Gene Symbol: 9530053J19Rik] [Locus Tag: ] [Chromosome: 16] [Map Location: ] [Description: RIKEN cDNA 9530053J19 gene] [Gene Type: protein-coding]	9530053J19Rik
15945	0.59056815797566	6.96170866027536	5.28111733563011	2.45929390490551e-05	0.000622875804549008	2.47916860361086	15945 [Gene Symbol: Cxcl10] [Locus Tag: ] [Chromosome: 5] [Map Location: 5 E2|5 46.57 cM] [Description: chemokine (C-X-C motif) ligand 10] [Gene Type: protein-coding]	Cxcl10
319807	0.585881888165697	6.54407044117465	5.23455579620388	2.75511160638178e-05	0.000678690728269849	2.36698169875325	319807 [Gene Symbol: 3110047P20Rik] [Locus Tag: ] [Chromosome: 5] [Map Location: 5|5 C3.3] [Description: RIKEN cDNA 3110047P20 gene] [Gene Type: protein-coding]	3110047P20Rik
83558	0.585678083513081	6.987024675371	4.83145203204569	7.40829998049063e-05	0.00145347494528382	1.39153551041107	83558 [Gene Symbol: Tex11] [Locus Tag: RP23-142M12.3] [Chromosome: X] [Map Location: X C3|X] [Description: testis expressed gene 11] [Gene Type: protein-coding]	Tex11
14776	0.585469797116186	12.0917222141373	7.23892354384392	2.53373107032539e-07	1.97883581887889e-05	7.00945127260623	14776 [Gene Symbol: Gpx2] [Locus Tag: ] [Chromosome: 12] [Map Location: 12 C3|12 33.73 cM] [Description: glutathione peroxidase 2] [Gene Type: protein-coding]	Gpx2
74579	0.583853187992652	7.20830817289684	3.81312573860827	0.000915546548807324	0.00996496925979274	-1.06783160857289	74579 [Gene Symbol: 4833419E13Rik] [Locus Tag: ] [Chromosome: 11] [Map Location: 11|11] [Description: RIKEN cDNA 4833419E13 gene] [Gene Type: protein-coding]	4833419E13Rik
20359	0.583011385076487	7.75986396044701	5.6303885299315	1.05488616159873e-05	0.000326396560242949	3.3160539025096	20359 [Gene Symbol: Sema6b] [Locus Tag: ] [Chromosome: 17] [Map Location: 17|17 D] [Description: sema domain, transmembrane domain (TM), and cytoplasmic domain, (semaphorin) 6B] [Gene Type: protein-coding]	Sema6b
77056	0.582210083820868	11.1155869204557	7.29221940071906	2.25162017386425e-07	1.81090512224531e-05	7.12629252421197	77056 [Gene Symbol: Tmco4] [Locus Tag: RP23-65B16.1] [Chromosome: 4] [Map Location: 4 D3|4] [Description: transmembrane and coiled-coil domains 4] [Gene Type: protein-coding]	Tmco4
332397	0.582103119776852	6.37376065745725	9.91906269464605	1.06544512842685e-09	3.0660189530689e-07	12.3947697339737	332397 [Gene Symbol: Nanos1] [Locus Tag: ] [Chromosome: 19] [Map Location: 19 D3|19] [Description: nanos homolog 1 (Drosophila)] [Gene Type: protein-coding]	Nanos1
16007	0.581867362343759	10.7977239312852	3.83332366995273	0.000871265382556411	0.00961479549155505	-1.01975353445602	16007 [Gene Symbol: Cyr61] [Locus Tag: ] [Chromosome: 3] [Map Location: 3 H2|3 70.18 cM] [Description: cysteine rich protein 61] [Gene Type: protein-coding]	Cyr61
17067	0.581678104714978	14.5584899718317	8.65834264846369	1.24304355159091e-08	2.14129679607033e-06	9.98624493739097	17067 [Gene Symbol: Ly6c1] [Locus Tag: ] [Chromosome: 15] [Map Location: 15 D3|15 34.29 cM] [Description: lymphocyte antigen 6 complex, locus C1] [Gene Type: protein-coding]	Ly6c1
13479	0.581562662733257	11.5254281176117	6.27473356135985	2.28334490264705e-06	0.000101948831508077	4.83157797945197	13479 [Gene Symbol: Dpep1] [Locus Tag: ] [Chromosome: 8] [Map Location: 8 E1|8 72.08 cM] [Description: dipeptidase 1 (renal)] [Gene Type: protein-coding]	Dpep1
78809	0.580884899846367	7.75371999428565	6.09055980918695	3.52009261092513e-06	0.000141555512295961	4.40274559928259	78809 [Gene Symbol: 4930562C15Rik] [Locus Tag: ] [Chromosome: 16] [Map Location: 16 A1|16 2.47 cM] [Description: RIKEN cDNA 4930562C15 gene] [Gene Type: protein-coding]	4930562C15Rik
100689	-2.24421315712516	10.2393018391775	-7.12707843194588	3.24991744072168e-07	2.43633471350891e-05	6.76300018983659	100689 [Gene Symbol: Spon2] [Locus Tag: ] [Chromosome: 5] [Map Location: 5 B1|5] [Description: spondin 2, extracellular matrix protein] [Gene Type: protein-coding]	Spon2
213002	-2.17723953242988	7.68545175494241	-9.94239553729549	1.01999436115916e-09	2.98489675158975e-07	12.4373184050363	213002 [Gene Symbol: Ifitm6] [Locus Tag: ] [Chromosome: 7] [Map Location: 7 F5|7] [Description: interferon induced transmembrane protein 6] [Gene Type: protein-coding]	Ifitm6
12482	-1.98218022563017	8.90796597935133	-6.51503325262178	1.305856950042e-06	6.74850201267448e-05	5.38525286781954	12482 [Gene Symbol: Ms4a1] [Locus Tag: ] [Chromosome: 19] [Map Location: 19 B|19 8.19 cM] [Description: membrane-spanning 4-domains, subfamily A, member 1] [Gene Type: protein-coding]	Ms4a1
17068	-1.77123688316084	9.30801351661907	-6.20610248704217	2.68179116220973e-06	0.000115492953083177	4.67221629890606	17068 [Gene Symbol: Ly6d] [Locus Tag: ] [Chromosome: 15] [Map Location: 15 D3|15 34.27 cM] [Description: lymphocyte antigen 6 complex, locus D] [Gene Type: protein-coding]	Ly6d
69169	-1.75453979807702	9.20756217577654	-6.09746169873463	3.46321419942e-06	0.000140196682816187	4.41888303335922	69169 [Gene Symbol: Faim3] [Locus Tag: ] [Chromosome: 1] [Map Location: 1 E4|1] [Description: Fas apoptotic inhibitory molecule 3] [Gene Type: protein-coding]	Faim3
272382	-1.74179774422343	8.45339362239831	-5.24071553842989	2.71399733120491e-05	0.000672277046953813	2.38183038211008	272382 [Gene Symbol: Spib] [Locus Tag: ] [Chromosome: 7] [Map Location: 7 B4|7 28.83 cM] [Description: Spi-B transcription factor (Spi-1/PU.1 related)] [Gene Type: protein-coding]	Spib
15985	-1.6844185946624	10.7332853462515	-6.07276348580759	3.67118878408174e-06	0.000146419547416357	4.36111221321192	15985 [Gene Symbol: Cd79b] [Locus Tag: RP23-418O11.7] [Chromosome: 11] [Map Location: 11 E1|11 68.89 cM] [Description: CD79B antigen] [Gene Type: protein-coding]	Cd79b
100505358	-1.66169042163429	9.05040899222651	-4.03583674532922	0.000529249398704962	0.00655212518297671	-0.535180477973629	-	-
12145	-1.56457902922941	7.62283619743829	-7.84660409336673	6.74451284443091e-08	7.31328002135636e-06	8.31844503596102	12145 [Gene Symbol: Cxcr5] [Locus Tag: ] [Chromosome: 9] [Map Location: 9 A5.2|9 24.84 cM] [Description: chemokine (C-X-C motif) receptor 5] [Gene Type: protein-coding]	Cxcr5
668421	-1.53644238056753	8.68563758713506	-5.41729039915166	1.76587148053572e-05	0.000482466281110597	2.80649277298305	668421 [Gene Symbol: Ighv14-2] [Locus Tag: ] [Chromosome: 12] [Map Location: 12 F2|12] [Description: immunoglobulin heavy variable 14-2] [Gene Type: other]	Ighv14-2
242248	-1.5183027199261	6.98318599690402	-7.68118458545837	9.62286300009777e-08	9.46274167649291e-06	7.96720080013832	242248 [Gene Symbol: Bank1] [Locus Tag: ] [Chromosome: 3] [Map Location: 3 G3|3 63.04 cM] [Description: B cell scaffold protein with ankyrin repeats 1] [Gene Type: protein-coding]	Bank1
12478	-1.50325508087571	8.00125260346336	-6.41680164929073	1.63959121444915e-06	8.01288350256647e-05	5.15974210200184	12478 [Gene Symbol: Cd19] [Locus Tag: ] [Chromosome: 7] [Map Location: 7 F3-F4|7 69.01 cM] [Description: CD19 antigen] [Gene Type: protein-coding]	Cd19
22403	-1.45118901392739	10.5206829596112	-8.98950677144889	6.39278824983085e-09	1.28325978347224e-06	10.6400732255411	22403 [Gene Symbol: Wisp2] [Locus Tag: RP23-161B3.1] [Chromosome: 2] [Map Location: 2 H3|2] [Description: WNT1 inducible signaling pathway protein 2] [Gene Type: protein-coding]	Wisp2
241197	-1.39334952838816	6.13659738182434	-7.97067240262588	5.17874877015553e-08	6.07664873808249e-06	8.5793658209816	241197 [Gene Symbol: Serpinb10] [Locus Tag: ] [Chromosome: 1] [Map Location: 1 E2.1|1] [Description: serine (or cysteine) peptidase inhibitor, clade B (ovalbumin), member 10] [Gene Type: protein-coding]	Serpinb10
18985	-1.36165368646679	8.29856623279233	-6.52235231089068	1.28396036769698e-06	6.65039763440124e-05	5.40200863499702	18985 [Gene Symbol: Pou2af1] [Locus Tag: ] [Chromosome: 9] [Map Location: 9 A5.3|9] [Description: POU domain, class 2, associating factor 1] [Gene Type: protein-coding]	Pou2af1
64380	-1.31127572256429	8.78376422888666	-7.09736555358373	3.47306684061926e-07	2.53874347440671e-05	6.6972445633913	64380 [Gene Symbol: Ms4a4c] [Locus Tag: ] [Chromosome: 19] [Map Location: 19 A|19] [Description: membrane-spanning 4-domains, subfamily A, member 4C] [Gene Type: protein-coding]	Ms4a4c
76747	-1.27852278261488	7.03020880199085	-12.0761974712915	2.46332688047135e-11	1.96485593315287e-08	16.0393353833046	76747 [Gene Symbol: Dapl1] [Locus Tag: RP23-151F21.4] [Chromosome: 2] [Map Location: 2|2 C3] [Description: death associated protein-like 1] [Gene Type: protein-coding]	Dapl1
16994	-1.27080379037337	10.8964332995336	-6.70062425463171	8.52235449880447e-07	4.85659507018449e-05	5.80809251751915	16994 [Gene Symbol: Ltb] [Locus Tag: ] [Chromosome: 17] [Map Location: 17 B1|17 18.59 cM] [Description: lymphotoxin B] [Gene Type: protein-coding]	Ltb
20343	-1.27078481600314	9.1263153541866	-6.4134463883976	1.6524204735665e-06	8.05936563904754e-05	5.15201902179851	20343 [Gene Symbol: Sell] [Locus Tag: ] [Chromosome: 1] [Map Location: 1 H2.2|1 71.37 cM] [Description: selectin, lymphocyte] [Gene Type: protein-coding]	Sell
11813	-1.26625486021295	7.47730181469473	-8.0936955694812	3.99344672096798e-08	4.99983646420573e-06	8.83594922939674	11813 [Gene Symbol: Apoc2] [Locus Tag: ] [Chromosome: 7] [Map Location: 7 A3|7 9.94 cM] [Description: apolipoprotein C-II] [Gene Type: protein-coding]	Apoc2
751864	-1.25869005124124	6.20049529160652	-8.30096707034995	2.58913223539729e-08	3.61422027963016e-06	9.26341952921046	751864 [Gene Symbol: Gm9733] [Locus Tag: ] [Chromosome: 3] [Map Location: 3 A1|3] [Description: predicted gene 9733] [Gene Type: protein-coding]	Gm9733
98752	-1.2563561220237	7.7729774616151	-5.83140184987831	6.51371862417926e-06	0.000226340073909428	3.79324202420256	98752 [Gene Symbol: Fcrla] [Locus Tag: ] [Chromosome: 1] [Map Location: 1 H3|1] [Description: Fc receptor-like A] [Gene Type: protein-coding]	Fcrla
12458	-1.22470609468153	7.9723052801899	-8.43745767003186	1.95245669823669e-08	2.8397138169743e-06	9.54160589641481	12458 [Gene Symbol: Ccr6] [Locus Tag: ] [Chromosome: 17] [Map Location: 17 A1|17] [Description: chemokine (C-C motif) receptor 6] [Gene Type: protein-coding]	Ccr6
78617	-1.21523845169266	8.13263233198224	-8.80856822622203	9.17721841685575e-09	1.71465737020776e-06	10.2847372081583	78617 [Gene Symbol: Cstad] [Locus Tag: RP23-100E9.1] [Chromosome: 2] [Map Location: 2 B|2] [Description: CSA-conditional, T cell activation-dependent protein] [Gene Type: protein-coding]	Cstad
12775	-1.20743266823892	10.2390867014961	-6.476320587763	1.42819445066535e-06	7.22696146087725e-05	5.29651858167377	12775 [Gene Symbol: Ccr7] [Locus Tag: RP23-80N1.2] [Chromosome: 11] [Map Location: 11 D|11] [Description: chemokine (C-C motif) receptor 7] [Gene Type: protein-coding]	Ccr7
14938	-1.1987510160287	11.7733309310948	-5.7518005145431	7.88016959241256e-06	0.000263275707331649	3.60471047973525	14938 [Gene Symbol: Gzma] [Locus Tag: ] [Chromosome: 13] [Map Location: 13 D|13 63.93 cM] [Description: granzyme A] [Gene Type: protein-coding]	Gzma
19265	-1.1631527417076	9.91959377772668	-6.52229329812363	1.28413540719428e-06	6.65039763440124e-05	5.40187356115387	19265 [Gene Symbol: Ptprcap] [Locus Tag: ] [Chromosome: 19] [Map Location: 19 B|19 3.86 cM] [Description: protein tyrosine phosphatase, receptor type, C polypeptide-associated protein] [Gene Type: protein-coding]	Ptprcap
17060	-1.15944931721621	10.4735436867562	-6.93856743924407	4.96245675569893e-07	3.25597455738733e-05	6.34382540995359	17060 [Gene Symbol: Blnk] [Locus Tag: ] [Chromosome: 19] [Map Location: 19 C3|19 34.26 cM] [Description: B cell linker] [Gene Type: protein-coding]	Blnk
14025	-1.14542049175998	7.01216197796385	-6.07860341122949	3.62089031726339e-06	0.000144889299696887	4.37477807412589	14025 [Gene Symbol: Bcl11a] [Locus Tag: RP23-365O24.1] [Chromosome: 11] [Map Location: 11 A3.2|11] [Description: B cell CLL/lymphoma 11A (zinc finger protein)] [Gene Type: protein-coding]	Bcl11a
16818	-1.13212542132044	10.3464065426951	-7.002645948107	4.2952303113636e-07	2.91343868406838e-05	6.48683993975341	16818 [Gene Symbol: Lck] [Locus Tag: RP23-209C6.8] [Chromosome: 4] [Map Location: 4 D2.2|4 63.26 cM] [Description: lymphocyte protein tyrosine kinase] [Gene Type: protein-coding]	Lck
18751	-1.11308362607114	8.79441965183405	-5.83702342924897	6.42685734296823e-06	0.000223641744990481	3.80653397837115	18751 [Gene Symbol: Prkcb] [Locus Tag: ] [Chromosome: 7] [Map Location: 7 F3|7 65.75 cM] [Description: protein kinase C, beta] [Gene Type: protein-coding]	Prkcb
14586	-1.10958074270784	11.0806163178	-9.83195265407906	1.25449879865445e-09	3.50235877247332e-07	12.235283064625	14586 [Gene Symbol: Gfra2] [Locus Tag: ] [Chromosome: 14] [Map Location: 14|14 D3-E1] [Description: glial cell line derived neurotrophic factor family receptor alpha 2] [Gene Type: protein-coding]	Gfra2
16565	-1.10177382383514	10.3351234905155	-6.90062906181623	5.40671505403296e-07	3.43408000969215e-05	6.25889780383367	16565 [Gene Symbol: Kif21b] [Locus Tag: ] [Chromosome: 1] [Map Location: 1 E4|1 59.61 cM] [Description: kinesin family member 21B] [Gene Type: protein-coding]	Kif21b
19259	-1.08542485495666	6.42653363815643	-7.09967571990579	3.45516650939655e-07	2.53874347440671e-05	6.70236128306537	19259 [Gene Symbol: Ptpn5] [Locus Tag: ] [Chromosome: 7] [Map Location: 7 B3-B5|7 30.7 cM] [Description: protein tyrosine phosphatase, non-receptor type 5] [Gene Type: protein-coding]	Ptpn5
12500	-1.0853497976524	8.81824574686286	-6.22365361491818	2.57358620149877e-06	0.000112225916064998	4.71302056440858	12500 [Gene Symbol: Cd3d] [Locus Tag: ] [Chromosome: 9] [Map Location: 9 A5.2|9 24.84 cM] [Description: CD3 antigen, delta polypeptide] [Gene Type: protein-coding]	Cd3d
20269	-1.08049081659561	8.32838877983174	-10.923412095983	1.72920806788526e-10	6.77431205820405e-08	14.1625993298772	20269 [Gene Symbol: Scn3a] [Locus Tag: RP23-401G6.1] [Chromosome: 2] [Map Location: 2 C1.3|2 38.55 cM] [Description: sodium channel, voltage-gated, type III, alpha] [Gene Type: protein-coding]	Scn3a
15001	-1.07250620860923	8.2223623542284	-6.38949251196113	1.74704335112949e-06	8.38096928503422e-05	5.09684369310352	15001 [Gene Symbol: H2-Oa] [Locus Tag: ] [Chromosome: 17] [Map Location: 17 B1|17 17.98 cM] [Description: histocompatibility 2, O region alpha locus] [Gene Type: protein-coding]	H2-Oa
15000	-1.06006031936462	6.62384172673953	-8.80023489172552	9.33227153461368e-09	1.72813921532519e-06	10.268261883979	15000 [Gene Symbol: H2-DMb2] [Locus Tag: ] [Chromosome: 17] [Map Location: 17 B1|17 17.98 cM] [Description: histocompatibility 2, class II, locus Mb2] [Gene Type: protein-coding]	H2-DMb2
13537	-1.05519997903653	9.31131613609926	-5.77312110868063	7.48783296731864e-06	0.000251777932531784	3.6552647326349	13537 [Gene Symbol: Dusp2] [Locus Tag: RP23-206D14.6] [Chromosome: 2] [Map Location: 2 F1|2] [Description: dual specificity phosphatase 2] [Gene Type: protein-coding]	Dusp2
16635	-1.05153189549622	8.205513667326	-5.27910526734639	2.47138634095533e-05	0.000625286487869417	2.47432329753859	16635 [Gene Symbol: Klra4] [Locus Tag: RP23-128D23.4] [Chromosome: 6] [Map Location: 6 F3|6 63.44 cM] [Description: killer cell lectin-like receptor, subfamily A, member 4] [Gene Type: protein-coding]	Klra4
666926	-1.04139535270952	7.27031333978786	-6.13236901533326	3.18957863895901e-06	0.000132204224507979	4.50042191937305	666926 [Gene Symbol: Gm8369] [Locus Tag: ] [Chromosome: 19] [Map Location: 19 A|19] [Description: predicted gene 8369] [Gene Type: protein-coding]	Gm8369
12518	-1.03923607316258	7.73483896861786	-6.25987283290435	2.36415966801843e-06	0.000104250881523574	4.7971164504453	12518 [Gene Symbol: Cd79a] [Locus Tag: ] [Chromosome: 7] [Map Location: 7 A3|7 13.49 cM] [Description: CD79A antigen (immunoglobulin-associated alpha)] [Gene Type: protein-coding]	Cd79a
245195	-1.03862265622866	9.60268880248291	-4.07647438177374	0.000478749784510883	0.0060690780354827	-0.437466368232226	245195 [Gene Symbol: Retnlg] [Locus Tag: ] [Chromosome: 16] [Map Location: 16 B5|16 30.75 cM] [Description: resistin like gamma] [Gene Type: protein-coding]	Retnlg
231507	-1.03740987374359	9.33184287287582	-8.07913491787281	4.11776789242077e-08	5.12904945328246e-06	8.80569206135249	231507 [Gene Symbol: Plac8] [Locus Tag: ] [Chromosome: 5] [Map Location: 5 E3|5 48.49 cM] [Description: placenta-specific 8] [Gene Type: protein-coding]	Plac8
208154	-1.03699587015273	8.39496443875742	-5.34298991929952	2.11529204097197e-05	0.000555169387958392	2.62804353924038	208154 [Gene Symbol: Btla] [Locus Tag: ] [Chromosome: 16] [Map Location: 16 B5|16] [Description: B and T lymphocyte associated] [Gene Type: protein-coding]	Btla
23833	-1.02693234807955	12.6472606801327	-6.13640988887535	3.15936055339321e-06	0.000131625572009207	4.50985234755546	23833 [Gene Symbol: Cd52] [Locus Tag: RP23-314D24.5] [Chromosome: 4] [Map Location: 4 D3|4 66.5 cM] [Description: CD52 antigen] [Gene Type: protein-coding]	Cd52
52614	-1.02249779265964	6.45830338566765	-8.54831579386981	1.55530542696512e-08	2.45303983867246e-06	9.76561922311876	52614 [Gene Symbol: Emr4] [Locus Tag: ] [Chromosome: 17] [Map Location: 17 C-D|17 28.98 cM] [Description: EGF-like module containing, mucin-like, hormone receptor-like sequence 4] [Gene Type: protein-coding]	Emr4
229499	-1.02169766966856	6.10412978902679	-7.91571869336108	5.82009598671064e-08	6.60580894491658e-06	8.46406293440426	229499 [Gene Symbol: Fcrl1] [Locus Tag: ] [Chromosome: 3] [Map Location: 3 F1|3] [Description: Fc receptor-like 1] [Gene Type: protein-coding]	Fcrl1
12502	-1.02066988057479	8.12825148408339	-8.4685939137511	1.83134545906358e-08	2.7628291835525e-06	9.60469818735016	12502 [Gene Symbol: Cd3g] [Locus Tag: ] [Chromosome: 9] [Map Location: 9 A5.2|9 24.84 cM] [Description: CD3 antigen, gamma polypeptide] [Gene Type: protein-coding]	Cd3g
69816	-1.02034711944	7.76955144891595	-6.89995118977909	5.41501356050926e-07	3.43408000969215e-05	6.25737862988625	69816 [Gene Symbol: Mzb1] [Locus Tag: ] [Chromosome: 18] [Map Location: 18 B2|18] [Description: marginal zone B and B1 cell-specific protein 1] [Gene Type: protein-coding]	Mzb1
15002	-1.01712271330495	8.18798181020739	-7.23324659551699	2.56584708054575e-07	1.99272055944978e-05	6.99698286130424	15002 [Gene Symbol: H2-Ob] [Locus Tag: ] [Chromosome: 17] [Map Location: 17 B1|17 17.98 cM] [Description: histocompatibility 2, O region beta locus] [Gene Type: protein-coding]	H2-Ob
108995	-1.01437621397482	8.71800509300177	-6.69982864567021	8.53788173646003e-07	4.85659507018449e-05	5.80628902592349	108995 [Gene Symbol: Tbc1d10c] [Locus Tag: ] [Chromosome: 19] [Map Location: 19 A|19] [Description: TBC1 domain family, member 10c] [Gene Type: protein-coding]	Tbc1d10c
19354	-1.01354157158401	10.1324947486506	-6.82660412223737	6.39470255946187e-07	3.91236600671963e-05	6.09264791958532	19354 [Gene Symbol: Rac2] [Locus Tag: ] [Chromosome: 15] [Map Location: 15 E1|15] [Description: RAS-related C3 botulinum substrate 2] [Gene Type: protein-coding]	Rac2
269643	-1.00200959056341	7.52227251077387	-7.04113168035077	3.93943134392017e-07	2.74168618660393e-05	6.57247391589899	269643 [Gene Symbol: Ppp2r2c] [Locus Tag: ] [Chromosome: 5] [Map Location: 5 B3|5] [Description: protein phosphatase 2 (formerly 2A), regulatory subunit B (PR 52), gamma isoform] [Gene Type: protein-coding]	Ppp2r2c
108052	-0.989700238082492	6.29535780345106	-5.37299326504443	1.96645375867425e-05	0.000523106293088995	2.70014801501267	108052 [Gene Symbol: Slc14a1] [Locus Tag: ] [Chromosome: 18] [Map Location: 18 E3|18] [Description: solute carrier family 14 (urea transporter), member 1] [Gene Type: protein-coding]	Slc14a1
60361	-0.981840474292918	9.19570224386909	-6.42739918479469	1.59973491726584e-06	7.88153375364502e-05	5.18412654080052	60361 [Gene Symbol: Ms4a4b] [Locus Tag: ] [Chromosome: 19] [Map Location: 19 A|19] [Description: membrane-spanning 4-domains, subfamily A, member 4B] [Gene Type: protein-coding]	Ms4a4b
320556	-0.981192591462417	8.31818118714625	-6.58207453881875	1.11874907486286e-06	5.92010812186145e-05	5.5384879536569	320556 [Gene Symbol: C230085N15Rik] [Locus Tag: ] [Chromosome: 17] [Map Location: 17|17] [Description: RIKEN cDNA C230085N15 gene] [Gene Type: protein-coding]	C230085N15Rik
53896	-0.975143069748221	10.4160493255069	-9.26181350047949	3.73968389649706e-09	8.25756201472883e-07	11.1662906137237	53896 [Gene Symbol: Slc7a10] [Locus Tag: ] [Chromosome: 7] [Map Location: 7 B1-B5|7 21.13 cM] [Description: solute carrier family 7 (cationic amino acid transporter, y+ system), member 10] [Gene Type: protein-coding]	Slc7a10
76024	-0.968584448429421	6.59923758911319	-6.17181299910522	2.90678834632896e-06	0.000122787795033016	4.59239842466195	76024 [Gene Symbol: Gm11346] [Locus Tag: ] [Chromosome: 13] [Map Location: 13 A3.1|13] [Description: X-linked lymphocyte-regulated 5 pseudogene] [Gene Type: pseudo]	Gm11346
331524	-0.965945192666361	7.27667245780055	-6.4981388775841	1.35787056277699e-06	6.94305924292916e-05	5.34655115301298	331524 [Gene Symbol: Xkrx] [Locus Tag: RP23-182N4.4] [Chromosome: X] [Map Location: X E3|X] [Description: X Kell blood group precursor related X linked] [Gene Type: protein-coding]	Xkrx
16639	-0.957424573670718	8.3526865594436	-4.55859557568412	0.000145319661056236	0.00247002746493696	0.729113408185981	16639 [Gene Symbol: Klra8] [Locus Tag: mCG_129364] [Chromosome: 6] [Map Location: 6 F3|6 63.44 cM] [Description: killer cell lectin-like receptor, subfamily A, member 8] [Gene Type: protein-coding]	Klra8
384059	-0.956032924441853	8.65728952250278	-7.04265096855167	3.92602252481281e-07	2.74168618660393e-05	6.57585042377215	384059 [Gene Symbol: Tlr12] [Locus Tag: RP23-392K10.4] [Chromosome: 4] [Map Location: 4 D2.2|4] [Description: toll-like receptor 12] [Gene Type: protein-coding]	Tlr12
20304	-0.952006800103918	12.0077252482821	-5.77987921011171	7.36766604077292e-06	0.000249586109434217	3.67128047835961	20304 [Gene Symbol: Ccl5] [Locus Tag: RP23-320E6.2] [Chromosome: 11] [Map Location: 11 C|11 50.66 cM] [Description: chemokine (C-C motif) ligand 5] [Gene Type: protein-coding]	Ccl5
100101046	-0.951301975806913	8.16835007572141	-6.8949232669489	5.47697436829633e-07	3.46432891748827e-05	6.24610871745727	100101046 [Gene Symbol: D230018H15Rik] [Locus Tag: ] [Chromosome: 9] [Map Location: ] [Description: RIKEN cDNA D230018H15 gene] [Gene Type: protein-coding]	D230018H15Rik
12069	-0.949021009462273	10.6860185380607	-9.76285010521886	1.42899675823102e-09	3.89987665850262e-07	12.1080483728972	12069 [Gene Symbol: Bex2] [Locus Tag: RP23-1A3.4] [Chromosome: X] [Map Location: X F1|X 57.37 cM] [Description: brain expressed X-linked 2] [Gene Type: protein-coding]	Bex2
12507	-0.948111460401655	8.50580880910872	-7.99293878702718	4.94003200549808e-08	5.82468142628849e-06	8.62596374831318	12507 [Gene Symbol: Cd5] [Locus Tag: ] [Chromosome: 19] [Map Location: 19 A|19 7.16 cM] [Description: CD5 antigen] [Gene Type: protein-coding]	Cd5
12902	-0.945336014182807	7.41043540729931	-6.48482887769979	1.40033808206184e-06	7.10079575682671e-05	5.31603618990394	12902 [Gene Symbol: Cr2] [Locus Tag: ] [Chromosome: 1] [Map Location: 1 H6|1 98.44 cM] [Description: complement receptor 2] [Gene Type: protein-coding]	Cr2
269346	-0.939295043440901	7.17601019019759	-5.91253814270561	5.36806001086403e-06	0.00019845480913832	3.98478929109764	269346 [Gene Symbol: Slc28a2] [Locus Tag: RP23-173H17.7] [Chromosome: 2] [Map Location: 2|2 E3] [Description: solute carrier family 28 (sodium-coupled nucleoside transporter), member 2] [Gene Type: protein-coding]	Slc28a2
94226	-0.935708064885968	7.03962370942933	-5.02130774067406	4.64391321733452e-05	0.00100710721549855	1.85173844832026	94226 [Gene Symbol: S1pr5] [Locus Tag: ] [Chromosome: 9] [Map Location: 9|9 A4] [Description: sphingosine-1-phosphate receptor 5] [Gene Type: protein-coding]	S1pr5
27357	-0.93564896657961	13.5806045420108	-11.2991027817445	9.02125316700479e-11	4.38234436346759e-08	14.791467993879	27357 [Gene Symbol: Gyg] [Locus Tag: ] [Chromosome: 3] [Map Location: 3 A2|3 6.19 cM] [Description: glycogenin] [Gene Type: protein-coding]	Gyg
79410	-0.930226843399485	7.38931285965276	-5.43970488099631	1.67241118098308e-05	0.0004651388720658	2.86025150197576	79410 [Gene Symbol: Klra23] [Locus Tag: ] [Chromosome: 6] [Map Location: 6 F3|6] [Description: killer cell lectin-like receptor subfamily A, member 23] [Gene Type: protein-coding]	Klra23
246177	-0.925653459714418	11.8495721968249	-7.41539439895147	1.71647316070425e-07	1.45774183917292e-05	7.39484570597526	246177 [Gene Symbol: Myo1g] [Locus Tag: RP23-69P8.1] [Chromosome: 11] [Map Location: 11 A1|11] [Description: myosin IG] [Gene Type: protein-coding]	Myo1g
52673	-0.923056969398978	6.45395971515953	-5.98288748749093	4.54170086699824e-06	0.000175658236239682	4.1503438700707	52673 [Gene Symbol: D13Ertd608e] [Locus Tag: ] [Chromosome: 13] [Map Location: ] [Description: DNA segment, Chr 13, ERATO Doi 608, expressed] [Gene Type: unknown]	D13Ertd608e
216859	-0.919458068492643	8.12551916674835	-6.97642066445556	4.55642146606293e-07	3.04040991728578e-05	6.42837411480255	216859 [Gene Symbol: Acap1] [Locus Tag: RP23-119B10.2] [Chromosome: 11] [Map Location: 11 B3|11] [Description: ArfGAP with coiled-coil, ankyrin repeat and PH domains 1] [Gene Type: protein-coding]	Acap1
79235	-0.918677731353199	10.591343527252	-8.24190381397669	2.9277094539203e-08	3.95061860701501e-06	9.14222654032585	79235 [Gene Symbol: Lrat] [Locus Tag: ] [Chromosome: 3] [Map Location: 3 E3|3] [Description: lecithin-retinol acyltransferase (phosphatidylcholine-retinol-O-acyltransferase)] [Gene Type: protein-coding]	Lrat
14128	-0.918669351666587	7.34954319096884	-6.62668446933126	1.00966032069716e-06	5.44969767320295e-05	5.64014523670789	14128 [Gene Symbol: Fcer2a] [Locus Tag: ] [Chromosome: 8] [Map Location: 8 A1|8 1.92 cM] [Description: Fc receptor, IgE, low affinity II, alpha polypeptide] [Gene Type: protein-coding]	Fcer2a
20303	-0.918427227472618	7.37267385031905	-5.66295199027822	9.75374875187985e-06	0.000307274712625693	3.39359913585564	20303 [Gene Symbol: Ccl4] [Locus Tag: RP23-320E6.8] [Chromosome: 11] [Map Location: 11 C|11 51.09 cM] [Description: chemokine (C-C motif) ligand 4] [Gene Type: protein-coding]	Ccl4
214854	-0.916850146376462	7.18035706830546	-9.81341758330782	1.29902173264371e-09	3.58544759820262e-07	12.2012178824315	214854 [Gene Symbol: Neurl3] [Locus Tag: ] [Chromosome: 1] [Map Location: 1 B|1] [Description: neuralized homolog 3 homolog (Drosophila)] [Gene Type: protein-coding]	Neurl3
19419	-0.913179074426713	7.91746687899901	-6.2464720676797	2.43953845092076e-06	0.000107344111294229	4.76601903438958	19419 [Gene Symbol: Rasgrp1] [Locus Tag: RP23-73I19.3] [Chromosome: 2] [Map Location: 2 E5|2 59.19 cM] [Description: RAS guanyl releasing protein 1] [Gene Type: protein-coding]	Rasgrp1
16185	-0.903212839857227	7.96368222348772	-4.92723603032005	5.85178398574479e-05	0.00120506105128715	1.62384336291379	16185 [Gene Symbol: Il2rb] [Locus Tag: ] [Chromosome: 15] [Map Location: 15 E|15 37.52 cM] [Description: interleukin 2 receptor, beta chain] [Gene Type: protein-coding]	Il2rb
69183	-0.902808662245159	9.43796554563678	-9.22780216563799	3.99662670654427e-09	8.66732732814765e-07	11.1011240180883	69183 [Gene Symbol: C1qtnf2] [Locus Tag: RP23-26M1.6] [Chromosome: 11] [Map Location: 11|11 B1.1] [Description: C1q and tumor necrosis factor related protein 2] [Gene Type: protein-coding]	C1qtnf2
110794	-0.898424725956538	6.03530444248247	-8.72799678933283	1.07951203094629e-08	1.88635019565859e-06	10.1250376495327	110794 [Gene Symbol: Cebpe] [Locus Tag: ] [Chromosome: 14] [Map Location: 14 C1|14 27.9 cM] [Description: CCAAT/enhancer binding protein (C/EBP), epsilon] [Gene Type: protein-coding]	Cebpe
26411	-0.895160367904134	9.29183589792458	-4.85772628945265	6.9438920488803e-05	0.00137685210801301	1.45528090297599	26411 [Gene Symbol: Map4k1] [Locus Tag: ] [Chromosome: 7] [Map Location: 7 B1|7] [Description: mitogen-activated protein kinase kinase kinase kinase 1] [Gene Type: protein-coding]	Map4k1
17972	-0.887175766321871	10.2338540890322	-6.26110693297462	2.35733861100264e-06	0.000104250881523574	4.79997924276499	17972 [Gene Symbol: Ncf4] [Locus Tag: RP23-385C21.1] [Chromosome: 15] [Map Location: 15 E1|15 37.1 cM] [Description: neutrophil cytosolic factor 4] [Gene Type: protein-coding]	Ncf4
12721	-0.885411606954937	12.2534775633705	-7.09777632703691	3.46987701933226e-07	2.53874347440671e-05	6.69815442569606	12721 [Gene Symbol: Coro1a] [Locus Tag: ] [Chromosome: 7] [Map Location: 7 F3|7 69.25 cM] [Description: coronin, actin binding protein 1A] [Gene Type: protein-coding]	Coro1a
12526	-0.884410790583559	6.75551693934581	-6.3805915809466	1.78359970404887e-06	8.46129945539904e-05	5.07632404592553	12526 [Gene Symbol: Cd8b1] [Locus Tag: ] [Chromosome: 6] [Map Location: 6 C1|6 32.14 cM] [Description: CD8 antigen, beta chain 1] [Gene Type: protein-coding]	Cd8b1
14204	-0.883814986899372	9.36364197775621	-5.17373719013788	3.19649571169088e-05	0.000750867353397095	2.22026028095291	14204 [Gene Symbol: Il4i1] [Locus Tag: ] [Chromosome: 7] [Map Location: 7 B4|7 28.93 cM] [Description: interleukin 4 induced 1] [Gene Type: protein-coding]	Il4i1
19253	-0.88128395826274	12.668455362914	-12.0146224486611	2.72398691359989e-11	2.01755275435306e-08	15.9429818995151	19253 [Gene Symbol: Ptpn18] [Locus Tag: ] [Chromosome: 1] [Map Location: 1 B|1 13.25 cM] [Description: protein tyrosine phosphatase, non-receptor type 18] [Gene Type: protein-coding]	Ptpn18
22165	-0.880709130260331	7.48165339459899	-5.49586699410414	1.45965931234936e-05	0.000419784791735607	2.99479047428198	22165 [Gene Symbol: Txk] [Locus Tag: ] [Chromosome: 5] [Map Location: 5 C3.2|5 38.44 cM] [Description: TXK tyrosine kinase] [Gene Type: protein-coding]	Txk
74511	-0.876092299685299	8.72392654975659	-7.40904337758166	1.7405741858254e-07	1.47305945642903e-05	7.38104975933778	74511 [Gene Symbol: Lrrc17] [Locus Tag: ] [Chromosome: 5] [Map Location: 5 A3|5] [Description: leucine rich repeat containing 17] [Gene Type: protein-coding]	Lrrc17
225266	-0.875463613594333	5.81691476552547	-4.93092725085205	5.7988885043245e-05	0.00119871662026841	1.63279099175929	225266 [Gene Symbol: Klhl14] [Locus Tag: ] [Chromosome: 18] [Map Location: 18 A2|18] [Description: kelch-like 14] [Gene Type: protein-coding]	Klhl14
110168	-0.874445854271691	6.06496028866779	-7.55187895753613	1.27369566775673e-07	1.16312989020021e-05	7.68997735843595	110168 [Gene Symbol: Gpr18] [Locus Tag: ] [Chromosome: 14] [Map Location: 14 E5|14 65.86 cM] [Description: G protein-coupled receptor 18] [Gene Type: protein-coding]	Gpr18
246707	-0.873655033967717	9.26285971813944	-6.35696922489216	1.88445539118259e-06	8.81917861202968e-05	5.02182145181651	246707 [Gene Symbol: Emilin2] [Locus Tag: ] [Chromosome: 17] [Map Location: 17 E1.3|17] [Description: elastin microfibril interfacer 2] [Gene Type: protein-coding]	Emilin2
269344	-0.870491059864261	7.14317090121546	-6.1931203947051	2.76480691320211e-06	0.000117984275000888	4.6420123789841	269344 [Gene Symbol: Ell3] [Locus Tag: ] [Chromosome: 2] [Map Location: 2 E5|2] [Description: elongation factor RNA polymerase II-like 3] [Gene Type: protein-coding]	Ell3
23900	-0.866529915049563	9.41753206205891	-6.16866020455932	2.92842023462207e-06	0.000123486803956138	4.58505293049373	23900 [Gene Symbol: Hcst] [Locus Tag: ] [Chromosome: 7] [Map Location: 7 B1|7 17.45 cM] [Description: hematopoietic cell signal transducer] [Gene Type: protein-coding]	Hcst
15206	-0.863756930131818	8.09242036177323	-6.85756456380126	5.96072172389425e-07	3.70281253073318e-05	6.16226737197373	15206 [Gene Symbol: Hes2] [Locus Tag: RP23-284C20.5] [Chromosome: 4] [Map Location: 4 E2|4 82.92 cM] [Description: hairy and enhancer of split 2 (Drosophila)] [Gene Type: protein-coding]	Hes2
171207	-0.859622922837525	8.18859614007664	-5.69918511821037	8.94033307598096e-06	0.00028744151444678	3.47977609501595	171207 [Gene Symbol: Arhgap4] [Locus Tag: RP23-252M19.2] [Chromosome: X] [Map Location: X A7.3|X] [Description: Rho GTPase activating protein 4] [Gene Type: protein-coding]	Arhgap4
105894	-0.85651399321538	8.55787309053968	-5.10804657752952	3.75406279459995e-05	0.000851376575331823	2.06157204386597	105894 [Gene Symbol: AI790276] [Locus Tag: ] [Chromosome: 15] [Map Location: ] [Description: expressed sequence AI790276] [Gene Type: unknown]	AI790276
67784	-0.85577989740756	11.0696473264946	-12.375949668424	1.51779855096959e-11	1.36540033350001e-08	16.5023741752799	67784 [Gene Symbol: Plxnd1] [Locus Tag: ] [Chromosome: 6] [Map Location: 6 E3|6] [Description: plexin D1] [Gene Type: protein-coding]	Plxnd1
193385	-0.855264291560314	7.32262690429657	-7.35409738183883	1.96416982347057e-07	1.60632056708002e-05	7.26146236547562	193385 [Gene Symbol: Fam65b] [Locus Tag: RP23-461O24.1] [Chromosome: 13] [Map Location: 13|13 A3.2] [Description: family with sequence similarity 65, member B] [Gene Type: protein-coding]	Fam65b
16154	-0.853658889273495	9.03651453200841	-8.30288717767422	2.57882853985668e-08	3.61422027963016e-06	9.26735117747647	16154 [Gene Symbol: Il10ra] [Locus Tag: ] [Chromosome: 9] [Map Location: 9 A5.2|9 24.84 cM] [Description: interleukin 10 receptor, alpha] [Gene Type: protein-coding]	Il10ra
14357	-0.853364054807191	8.4224721748985	-6.9369386864221	4.98073817092964e-07	3.25597455738733e-05	6.340183211536	14357 [Gene Symbol: Dtx1] [Locus Tag: ] [Chromosome: 5] [Map Location: 5 F|5 60.64 cM] [Description: deltex 1 homolog (Drosophila)] [Gene Type: protein-coding]	Dtx1
56696	-0.849867732762149	9.74271368831399	-8.21330968773109	3.10770710995773e-08	4.12475945321111e-06	9.08337699003932	56696 [Gene Symbol: Gpr132] [Locus Tag: ] [Chromosome: 12] [Map Location: 12|12 F2] [Description: G protein-coupled receptor 132] [Gene Type: protein-coding]	Gpr132
13051	-0.849061167832124	8.19764548380873	-6.00753062596518	4.28392617086354e-06	0.00016728662823811	4.20821813646748	13051 [Gene Symbol: Cx3cr1] [Locus Tag: ] [Chromosome: 9] [Map Location: 9 F4|9] [Description: chemokine (C-X3-C) receptor 1] [Gene Type: protein-coding]	Cx3cr1
57765	-0.848114050513523	7.6979627064084	-4.86475983721484	6.82462419149137e-05	0.00136094660908977	1.4723428455784	57765 [Gene Symbol: Tbx21] [Locus Tag: RP23-428N4.9] [Chromosome: 11] [Map Location: 11|11 D] [Description: T-box 21] [Gene Type: protein-coding]	Tbx21
12516	-0.846853242789109	7.60256629812131	-6.12026240277331	3.28189049525937e-06	0.00013509535555857	4.47215738193583	12516 [Gene Symbol: Cd7] [Locus Tag: RP23-400P17.1] [Chromosome: 11] [Map Location: 11 E2|11 84.85 cM] [Description: CD7 antigen] [Gene Type: protein-coding]	Cd7
20849	-0.84412765715533	7.54597022673796	-6.9199255839789	5.17587494744224e-07	3.34353262229853e-05	6.30211791133268	20849 [Gene Symbol: Stat4] [Locus Tag: ] [Chromosome: 1] [Map Location: 1 C1.1|1 26.67 cM] [Description: signal transducer and activator of transcription 4] [Gene Type: protein-coding]	Stat4
209837	-0.837130264590646	12.5340010220757	-9.11778550586853	4.96000400046358e-09	1.02096217938356e-06	10.8892395856528	209837 [Gene Symbol: Slc38a5] [Locus Tag: RP23-224M4.2] [Chromosome: X] [Map Location: X A1.1|X] [Description: solute carrier family 38, member 5] [Gene Type: protein-coding]	Slc38a5
14709	-0.836248945009322	7.92483943900121	-7.93871620929944	5.54228945272074e-08	6.36534122811389e-06	8.51236761174535	14709 [Gene Symbol: Gng8] [Locus Tag: ] [Chromosome: 7] [Map Location: 7 A2|7 9.15 cM] [Description: guanine nucleotide binding protein (G protein), gamma 8] [Gene Type: protein-coding]	Gng8
23796	-0.832530054984097	8.36083041808835	-6.71101702801738	8.32216295432794e-07	4.77865286046504e-05	5.83164357337013	23796 [Gene Symbol: Aplnr] [Locus Tag: RP23-366I14.3] [Chromosome: 2] [Map Location: 2|2 E1] [Description: apelin receptor] [Gene Type: protein-coding]	Aplnr
100503842	-0.830799668061003	10.8805156835248	-5.21348555585211	2.90057529045794e-05	0.00070434513610118	2.31617366581537	100503842 [Gene Symbol: 2410022M11Rik] [Locus Tag: ] [Chromosome: 14] [Map Location: 14|14] [Description: RIKEN cDNA 2410022M11 gene] [Gene Type: unknown]	2410022M11Rik
236312	-0.828679234920806	6.99217368924239	-7.14108930773236	3.1498514318721e-07	2.37598575865657e-05	6.79396563274944	236312 [Gene Symbol: Pyhin1] [Locus Tag: ] [Chromosome: 1] [Map Location: 1 H3|1] [Description: pyrin and HIN domain family, member 1] [Gene Type: protein-coding]	Pyhin1
17472	-0.828293569578143	10.7970525052561	-4.70337116627131	0.000101612210837698	0.00186691300229716	1.08063450585989	17472 [Gene Symbol: Gbp4] [Locus Tag: ] [Chromosome: 5] [Map Location: 5 E5|5 50.68 cM] [Description: guanylate binding protein 4] [Gene Type: protein-coding]	Gbp4
382427	-0.827224448409884	6.38789303103332	-11.334865265412	8.48626128441325e-11	4.29422500702319e-08	14.8504440277364	382427 [Gene Symbol: Best3] [Locus Tag: ] [Chromosome: 10] [Map Location: 10 D2|10] [Description: bestrophin 3] [Gene Type: protein-coding]	Best3
77220	-0.822932417149321	8.33259465392575	-9.91530353239767	1.072961468199e-09	3.0660189530689e-07	12.3879079726137	77220 [Gene Symbol: Tmem200a] [Locus Tag: ] [Chromosome: 10] [Map Location: 10 A4|10] [Description: transmembrane protein 200A] [Gene Type: protein-coding]	Tmem200a
16640	-0.816627499521246	7.09984760433203	-6.32584876204072	2.02628633498298e-06	9.35674311604594e-05	4.94991946088011	16640 [Gene Symbol: Klra9] [Locus Tag: ] [Chromosome: 6] [Map Location: 6 F3|6 63.44 cM] [Description: killer cell lectin-like receptor subfamily A, member 9] [Gene Type: protein-coding]	Klra9
12493	-0.816174337670647	8.29075489151207	-5.45835020658844	1.59849840748774e-05	0.00045100416430945	2.90494291356199	12493 [Gene Symbol: Cd37] [Locus Tag: ] [Chromosome: 7] [Map Location: 7 B4|7 29.2 cM] [Description: CD37 antigen] [Gene Type: protein-coding]	Cd37
56644	-0.814568609241515	11.4477167133016	-7.32761316200843	2.08228332295885e-07	1.6915244023862e-05	7.20367279770405	56644 [Gene Symbol: Clec7a] [Locus Tag: ] [Chromosome: 6] [Map Location: 6 F3|6] [Description: C-type lectin domain family 7, member a] [Gene Type: protein-coding]	Clec7a
215243	-0.814094234038459	6.86646288877531	-7.43024388518852	1.66145095230665e-07	1.42095007678085e-05	7.4270806890424	215243 [Gene Symbol: Traf3ip3] [Locus Tag: RP23-282D4.1] [Chromosome: 1] [Map Location: 1 H6|1] [Description: TRAF3 interacting protein 3] [Gene Type: protein-coding]	Traf3ip3
78416	-0.812751961881392	7.4122990360679	-6.3329932656813	1.99278912980359e-06	9.23718610187011e-05	4.966436366052	78416 [Gene Symbol: Rnase6] [Locus Tag: ] [Chromosome: 14] [Map Location: 14 C1|14] [Description: ribonuclease, RNase A family, 6] [Gene Type: protein-coding]	Rnase6
21897	-0.810628326144606	6.90806883009412	-4.98128736233566	5.12357410414401e-05	0.00108877070354815	1.7548231061262	21897 [Gene Symbol: Tlr1] [Locus Tag: ] [Chromosome: 5] [Map Location: 5 C3.1|5 33.53 cM] [Description: toll-like receptor 1] [Gene Type: protein-coding]	Tlr1
107993	-0.807002373083995	6.46875848080656	-5.44584505565882	1.64769539934578e-05	0.000460539396486876	2.8749718017664	107993 [Gene Symbol: Bfsp2] [Locus Tag: ] [Chromosome: 9] [Map Location: 9 F1|9] [Description: beaded filament structural protein 2, phakinin] [Gene Type: protein-coding]	Bfsp2
19216	-0.804368139347075	7.76713129220772	-7.23916040202065	2.53240010515685e-07	1.97883581887889e-05	7.00997139456042	19216 [Gene Symbol: Ptger1] [Locus Tag: ] [Chromosome: 8] [Map Location: 8 C2|8 40.22 cM] [Description: prostaglandin E receptor 1 (subtype EP1)] [Gene Type: protein-coding]	Ptger1
15170	-0.802756681637364	9.8727187291725	-4.9125343468707	6.06733280639324e-05	0.00123944025680812	1.58820214270677	15170 [Gene Symbol: Ptpn6] [Locus Tag: ] [Chromosome: 6] [Map Location: 6 F2|6 59.17 cM] [Description: protein tyrosine phosphatase, non-receptor type 6] [Gene Type: protein-coding]	Ptpn6
328830	-0.800134976164261	6.29628588671157	-8.18731061701692	3.28126713692491e-08	4.30803770209563e-06	9.02976823389467	328830 [Gene Symbol: A530064D06Rik] [Locus Tag: ] [Chromosome: 17] [Map Location: 17 C|17] [Description: RIKEN cDNA A530064D06 gene] [Gene Type: protein-coding]	A530064D06Rik
76884	-0.799690038317181	9.455144225059	-7.0907690832462	3.52470523084724e-07	2.56322051952242e-05	6.68263030306484	76884 [Gene Symbol: Cyfip2] [Locus Tag: RP23-370F7.1] [Chromosome: 11] [Map Location: 11|11 B1.2] [Description: cytoplasmic FMR1 interacting protein 2] [Gene Type: protein-coding]	Cyfip2
58208	-0.799467709495068	6.65628708592368	-8.40141179277431	2.10303973230875e-08	3.0225285241448e-06	9.468394576757	58208 [Gene Symbol: Bcl11b] [Locus Tag: ] [Chromosome: 12] [Map Location: 12 F1|12 59.1 cM] [Description: B cell leukemia/lymphoma 11B] [Gene Type: protein-coding]	Bcl11b
56504	-0.795180809126599	7.09836372949636	-6.04763937243438	3.89583870129024e-06	0.000154114049211138	4.30227869691177	56504 [Gene Symbol: Srpk3] [Locus Tag: RP23-373N8.4] [Chromosome: X] [Map Location: X A7.3|X] [Description: serine/arginine-rich protein specific kinase 3] [Gene Type: protein-coding]	Srpk3
19264	-0.794144835552341	8.6505699396185	-7.8862112171559	6.19767507675508e-08	6.90529036418826e-06	8.4019756046183	19264 [Gene Symbol: Ptprc] [Locus Tag: ] [Chromosome: 1] [Map Location: 1 E4|1 60.73 cM] [Description: protein tyrosine phosphatase, receptor type, C] [Gene Type: protein-coding]	Ptprc
18600	-0.793343439007089	8.45661592121934	-6.53243029000932	1.2544229036743e-06	6.56113255963737e-05	5.4250698132968	18600 [Gene Symbol: Padi2] [Locus Tag: RP23-183L1.1] [Chromosome: 4] [Map Location: 4 E1|4 73.01 cM] [Description: peptidyl arginine deiminase, type II] [Gene Type: protein-coding]	Padi2
16638	-0.79018025971809	6.59317114990896	-5.27166182679421	2.51664682564913e-05	0.000634095796143068	2.45639647915236	16638 [Gene Symbol: Klra7] [Locus Tag: RP23-128D23.2] [Chromosome: 6] [Map Location: 6 F3|6 63.44 cM] [Description: killer cell lectin-like receptor, subfamily A, member 7] [Gene Type: protein-coding]	Klra7
72049	-0.788549952664717	6.46654061190433	-4.76081724013725	8.81789635664529e-05	0.0016846819310843	1.22010320221925	72049 [Gene Symbol: Tnfrsf13c] [Locus Tag: ] [Chromosome: 15] [Map Location: 15 E1|15] [Description: tumor necrosis factor receptor superfamily, member 13c] [Gene Type: protein-coding]	Tnfrsf13c
108723	-0.788091135058554	9.95209457973698	-7.55524409590283	1.26440030314346e-07	1.16312989020021e-05	7.6972214901806	108723 [Gene Symbol: Card11] [Locus Tag: ] [Chromosome: 5] [Map Location: 5 G2|5] [Description: caspase recruitment domain family, member 11] [Gene Type: protein-coding]	Card11
27423	-0.781871017758414	6.99993382976747	-5.40333281093841	1.82672866428995e-05	0.000495391125055529	2.77299914856478	27423 [Gene Symbol: Klra15] [Locus Tag: ] [Chromosome: 6] [Map Location: 6 F3|6] [Description: killer cell lectin-like receptor, subfamily A, member 15] [Gene Type: protein-coding]	Klra15
20737	-0.781113375488683	8.39371831091377	-6.00352467073202	4.32479183776496e-06	0.000168611346625157	4.1988144316718	20737 [Gene Symbol: Spn] [Locus Tag: ] [Chromosome: 7] [Map Location: 7 F3-F4|7 69.35 cM] [Description: sialophorin] [Gene Type: protein-coding]	Spn
72310	-0.781028244133021	9.51768001445665	-4.92513168972217	5.88215681945655e-05	0.00120870577995033	1.61874220000868	72310 [Gene Symbol: Nkg7] [Locus Tag: ] [Chromosome: 7] [Map Location: 7|7 B2] [Description: natural killer cell group 7 sequence] [Gene Type: protein-coding]	Nkg7
17385	-0.779957953809525	9.95717469184637	-12.6967828771298	9.12709185353481e-12	9.63860582741335e-09	16.9871313017998	17385 [Gene Symbol: Mmp11] [Locus Tag: ] [Chromosome: 10] [Map Location: 10 C1|10 38.62 cM] [Description: matrix metallopeptidase 11] [Gene Type: protein-coding]	Mmp11
84544	-0.778861191176263	6.69923103122734	-8.7512308375942	1.03004255055051e-08	1.85323729706084e-06	10.1711826786759	84544 [Gene Symbol: Cd96] [Locus Tag: ] [Chromosome: 16] [Map Location: 16 B5|16] [Description: CD96 antigen] [Gene Type: protein-coding]	Cd96
26568	-0.773587184329891	10.6674648574382	-7.5083073098741	1.40059743225566e-07	1.24157339533057e-05	7.59603885772656	26568 [Gene Symbol: Slc27a3] [Locus Tag: ] [Chromosome: 3] [Map Location: 3|3 F2] [Description: solute carrier family 27 (fatty acid transporter), member 3] [Gene Type: protein-coding]	Slc27a3
239250	-0.770692230287451	7.47555059821413	-8.52378924537233	1.63533284027515e-08	2.54619226650277e-06	9.71620683553423	239250 [Gene Symbol: Slitrk6] [Locus Tag: ] [Chromosome: 14] [Map Location: 14 E3|14] [Description: SLIT and NTRK-like family, member 6] [Gene Type: protein-coding]	Slitrk6
20354	-0.769039130435488	8.98179180269841	-7.78281526992425	7.73186038474361e-08	7.99145348446968e-06	8.1834528567542	20354 [Gene Symbol: Sema4d] [Locus Tag: ] [Chromosome: 13] [Map Location: 13|13 B1] [Description: sema domain, immunoglobulin domain (Ig), transmembrane domain (TM) and short cytoplasmic domain, (semaphorin) 4D] [Gene Type: protein-coding]	Sema4d
67088	-0.767996315510809	6.67376362161859	-9.50637566217338	2.32914200670608e-09	5.7498839362423e-07	11.6302216385281	67088 [Gene Symbol: Cand2] [Locus Tag: ] [Chromosome: 6] [Map Location: 6|6 F1] [Description: cullin-associated and neddylation-dissociated 2 (putative)] [Gene Type: protein-coding]	Cand2
16421	-0.766930227945256	10.5027780461522	-5.15774676630423	3.32399286022546e-05	0.000771403471334909	2.18165191120203	16421 [Gene Symbol: Itgb7] [Locus Tag: ] [Chromosome: 15] [Map Location: 15 F3|15 57.39 cM] [Description: integrin beta 7] [Gene Type: protein-coding]	Itgb7
72090	-0.766916860725795	8.39172427065192	-7.00352892037267	4.28670847040901e-07	2.91343868406838e-05	6.48880682797762	72090 [Gene Symbol: Entpd8] [Locus Tag: RP23-226M2.8] [Chromosome: 2] [Map Location: 2 A3|2] [Description: ectonucleoside triphosphate diphosphohydrolase 8] [Gene Type: protein-coding]	Entpd8
668101	-0.766301909700871	9.61858151844338	-6.12750133659366	3.22637157725516e-06	0.000133274386462501	4.48905957044773	668101 [Gene Symbol: Sirpb1b] [Locus Tag: ] [Chromosome: 3] [Map Location: 3 A1|3] [Description: signal-regulatory protein beta 1B] [Gene Type: protein-coding]	Sirpb1b
269799	-0.766262142242166	8.64027198225615	-5.38771796362696	1.89733670948406e-05	0.000508764619892998	2.73551269437785	269799 [Gene Symbol: Clec4a1] [Locus Tag: ] [Chromosome: 6] [Map Location: 6 F2|6] [Description: C-type lectin domain family 4, member a1] [Gene Type: protein-coding]	Clec4a1
16401	-0.764553615238173	8.28250601787641	-7.20127698425244	2.75467762720705e-07	2.11067397120606e-05	6.92668568120563	16401 [Gene Symbol: Itga4] [Locus Tag: RP23-335P15.1] [Chromosome: 2] [Map Location: 2 C3|2 47.38 cM] [Description: integrin alpha 4] [Gene Type: protein-coding]	Itga4
20198	-0.76362220879586	11.206117509293	-6.98126712512305	4.5069542613883e-07	3.01568628250304e-05	6.43918550574988	20198 [Gene Symbol: S100a4] [Locus Tag: ] [Chromosome: 3] [Map Location: 3 F1-F2|3 39.27 cM] [Description: S100 calcium binding protein A4] [Gene Type: protein-coding]	S100a4
16970	-0.762061616385036	7.78926443159153	-5.81193050978978	6.82392477318259e-06	0.000234950920142147	3.74717981749031	16970 [Gene Symbol: Lrmp] [Locus Tag: RP24-216M19.3] [Chromosome: 6] [Map Location: 6 G3|6 77.34 cM] [Description: lymphoid-restricted membrane protein] [Gene Type: protein-coding]	Lrmp
252837	-0.76081348865412	7.59643648735385	-7.89695121571807	6.0574091333202e-08	6.78011108014813e-06	8.42458804022386	252837 [Gene Symbol: Ccrl1] [Locus Tag: ] [Chromosome: 9] [Map Location: 9 F1|9] [Description: chemokine (C-C motif) receptor-like 1] [Gene Type: protein-coding]	Ccrl1
433638	-0.760255053047475	6.88439369287262	-8.05686982478064	4.31563187149914e-08	5.28001226129896e-06	8.75936720614988	433638 [Gene Symbol: I830077J02Rik] [Locus Tag: ] [Chromosome: 3] [Map Location: 3 F2.2|3] [Description: RIKEN cDNA I830077J02 gene] [Gene Type: protein-coding]	I830077J02Rik
100169880	-0.758552791833945	7.79180505225904	-6.65599921270887	9.439598917071e-07	5.18729452707551e-05	5.70681295693209	100169880 [Gene Symbol: 5830419E12Rik] [Locus Tag: ] [Chromosome: 15] [Map Location: ] [Description: RIKEN cDNA 5830419E12 gene] [Gene Type: protein-coding]	5830419E12Rik
104079	-0.754318781241654	10.1650042453286	-8.64131518311287	1.28677780327197e-08	2.15548593542571e-06	9.95221261112243	104079 [Gene Symbol: Nxph3] [Locus Tag: RP23-67E18.5] [Chromosome: 11] [Map Location: 11|11 C] [Description: neurexophilin 3] [Gene Type: protein-coding]	Nxph3
22778	-0.752170449561799	7.15694021705077	-6.47526960421291	1.43167450353888e-06	7.22950977473096e-05	5.29410707032304	22778 [Gene Symbol: Ikzf1] [Locus Tag: RP23-373H2.2] [Chromosome: 11] [Map Location: 11 A1|11 7.02 cM] [Description: IKAROS family zinc finger 1] [Gene Type: protein-coding]	Ikzf1
13041	-0.748609776108868	8.01063330629308	-5.55562980014503	1.26328843214537e-05	0.0003773338768425	3.13769346208072	13041 [Gene Symbol: Ctsw] [Locus Tag: ] [Chromosome: 19] [Map Location: 19 A|19] [Description: cathepsin W] [Gene Type: protein-coding]	Ctsw
100043609	-0.747964004356168	8.53343383221589	-10.2760402568441	5.50774979988032e-10	1.83257171081223e-07	13.0379273592948	100043609 [Gene Symbol: Gm14207] [Locus Tag: ] [Chromosome: 2] [Map Location: 2 E5|2] [Description: predicted gene 14207] [Gene Type: miscRNA]	Gm14207
217151	-0.747667284861974	7.4228827273997	-8.11660147631132	3.805643195052e-08	4.86501408234832e-06	8.88348742067437	217151 [Gene Symbol: Arl5c] [Locus Tag: RP23-309H19.3] [Chromosome: 11] [Map Location: 11 D|11] [Description: ADP-ribosylation factor-like 5C] [Gene Type: protein-coding]	Arl5c
217306	-0.74692927387999	8.11889563112746	-6.80422825069611	6.72840369559232e-07	4.07546626838508e-05	6.04225515306833	217306 [Gene Symbol: Cd300e] [Locus Tag: RP23-331L12.9] [Chromosome: 11] [Map Location: 11 E2|11] [Description: CD300e antigen] [Gene Type: protein-coding]	Cd300e
76013	-0.743676413188144	7.41702948097739	-5.78319130133184	7.30949150713519e-06	0.000248308026876653	3.67912812761739	76013 [Gene Symbol: 5830407E08Rik] [Locus Tag: ] [Chromosome: 2] [Map Location: 2|2] [Description: RIKEN cDNA 5830407E08 gene] [Gene Type: protein-coding]	5830407E08Rik
16772	-0.74317815515878	7.9255349908767	-4.35460185191522	0.000240711377711333	0.00361349731349232	0.234313933598433	16772 [Gene Symbol: Lama1] [Locus Tag: ] [Chromosome: 17] [Map Location: 17 E1.1|17 38.8 cM] [Description: laminin, alpha 1] [Gene Type: protein-coding]	Lama1
545384	-0.740865182083597	6.10310973928872	-6.79267689491043	6.90760538881721e-07	4.17360266888013e-05	6.0162150864697	545384 [Gene Symbol: BC094916] [Locus Tag: ] [Chromosome: 1] [Map Location: 1 H3|1] [Description: cDNA sequence BC094916] [Gene Type: protein-coding]	BC094916
16643	-0.737108163982879	7.92444955241754	-5.41492196361237	1.77605148569988e-05	0.000484158412302632	2.80081026312104	16643 [Gene Symbol: Klrd1] [Locus Tag: ] [Chromosome: 6] [Map Location: 6 F3|6 63.42 cM] [Description: killer cell lectin-like receptor, subfamily D, member 1] [Gene Type: protein-coding]	Klrd1
17084	-0.733304493278522	10.1426124273563	-5.20798692658754	2.93979930380115e-05	0.00070908426305885	2.30291043461543	17084 [Gene Symbol: Ly86] [Locus Tag: ] [Chromosome: 13] [Map Location: 13 A3.3|13] [Description: lymphocyte antigen 86] [Gene Type: protein-coding]	Ly86
22402	-0.732880776294301	7.62471150171609	-4.13349705724116	0.000415864244023685	0.00545112068164668	-0.300132413560098	22402 [Gene Symbol: Wisp1] [Locus Tag: ] [Chromosome: 15] [Map Location: 15 D2|15 29.3 cM] [Description: WNT1 inducible signaling pathway protein 1] [Gene Type: protein-coding]	Wisp1
12772	-0.72942929739496	8.41893285332354	-5.0097234503525	4.77789718763594e-05	0.00103064249369884	1.82369137519212	12772 [Gene Symbol: Ccr2] [Locus Tag: ] [Chromosome: 9] [Map Location: 9 F|9 75.05 cM] [Description: chemokine (C-C motif) receptor 2] [Gene Type: protein-coding]	Ccr2
68458	-0.727980141275328	12.3257736178097	-8.07471675163185	4.15627406023572e-08	5.15059901270741e-06	8.79650516126076	68458 [Gene Symbol: Ppp1r14a] [Locus Tag: ] [Chromosome: 7] [Map Location: 7 B1|7] [Description: protein phosphatase 1, regulatory (inhibitor) subunit 14A] [Gene Type: protein-coding]	Ppp1r14a
16797	-0.727209706301364	7.50694698411995	-3.94698633091758	0.000658821983024916	0.00772676346967271	-0.748306135985573	16797 [Gene Symbol: Lat] [Locus Tag: ] [Chromosome: 7] [Map Location: 7 F3|7] [Description: linker for activation of T cells] [Gene Type: protein-coding]	Lat
56792	-0.726760326002687	6.77221975224453	-6.11346992273108	3.33487168710735e-06	0.000136364812134933	4.45629246256336	56792 [Gene Symbol: Stap1] [Locus Tag: ] [Chromosome: 5] [Map Location: 5 E1|5] [Description: signal transducing adaptor family member 1] [Gene Type: protein-coding]	Stap1
100043282	-0.723755849716165	7.50048180880601	-6.93521880665017	5.00011737784789e-07	3.25597455738733e-05	6.33633685818857	100043282 [Gene Symbol: Trav3n-3] [Locus Tag: ] [Chromosome: 14] [Map Location: 14 C2|14] [Description: T cell receptor alpha variable 3N-3] [Gene Type: other]	Trav3n-3
243910	-0.719718149882874	8.3548168111452	-5.59189880660678	1.15741499928004e-05	0.00035184546830429	3.22428154387243	243910 [Gene Symbol: Nfkbid] [Locus Tag: ] [Chromosome: 7] [Map Location: 7 B1|7] [Description: nuclear factor of kappa light polypeptide gene enhancer in B cells inhibitor, delta] [Gene Type: protein-coding]	Nfkbid
74131	-0.717003125284311	8.71337727324536	-4.28262930310949	0.000287625561102814	0.00413380902581434	0.0600626018103103	74131 [Gene Symbol: Sash3] [Locus Tag: RP23-351G20.2] [Chromosome: X] [Map Location: X A4|X] [Description: SAM and SH3 domain containing 3] [Gene Type: protein-coding]	Sash3
654450	-0.712010891191994	5.79165332981884	-6.48909622734777	1.38657652063081e-06	7.06049415295633e-05	5.32582199501115	654450 [Gene Symbol: Klra33] [Locus Tag: ] [Chromosome: 6] [Map Location: 6 F3|6] [Description: killer cell lectin-like receptor subfamily A member 33] [Gene Type: protein-coding]	Klra33
320791	-0.711468356344387	7.69081884330871	-5.73015897228633	8.29982354525502e-06	0.000273804077800314	3.55335298602306	320791 [Gene Symbol: A130071D04Rik] [Locus Tag: ] [Chromosome: 1] [Map Location: 1|1] [Description: RIKEN cDNA A130071D04 gene] [Gene Type: protein-coding]	A130071D04Rik
22035	-0.710885539036656	11.3593807599547	-5.62519743732995	1.06815708082832e-05	0.000330082281631541	3.30368378030905	22035 [Gene Symbol: Tnfsf10] [Locus Tag: ] [Chromosome: 3] [Map Location: 3 A3|3] [Description: tumor necrosis factor (ligand) superfamily, member 10] [Gene Type: protein-coding]	Tnfsf10
52108	-0.70838834216211	6.92974848434467	-5.97515428429582	4.62580963721774e-06	0.000178060681899179	4.13216964647726	52108 [Gene Symbol: D9Ertd115e] [Locus Tag: ] [Chromosome: 9] [Map Location: ] [Description: DNA segment, Chr 9, ERATO Doi 115, expressed] [Gene Type: unknown]	D9Ertd115e
14186	-0.696878547578452	9.47729472335208	-7.04168204578817	3.9345685519034e-07	2.74168618660393e-05	6.57369709864312	14186 [Gene Symbol: Fgfr4] [Locus Tag: ] [Chromosome: 13] [Map Location: 13 B1|13 29.8 cM] [Description: fibroblast growth factor receptor 4] [Gene Type: protein-coding]	Fgfr4
16630	-0.695917612645466	6.41277515707235	-3.95597985998109	0.000644390563788986	0.00759417875005855	-0.726768069840152	16630 [Gene Symbol: Klra12] [Locus Tag: CH29-511G10.3] [Chromosome: 6] [Map Location: 6 F3|6] [Description: killer cell lectin-like receptor subfamily A, member 12] [Gene Type: protein-coding]	Klra12
17059	-0.694002397014153	6.48071989085315	-5.74900595075898	7.93312231638574e-06	0.000264029158158018	3.59808108737105	17059 [Gene Symbol: Klrb1c] [Locus Tag: ] [Chromosome: 6] [Map Location: 6 F3|6 63.09 cM] [Description: killer cell lectin-like receptor subfamily B member 1C] [Gene Type: protein-coding]	Klrb1c
16981	-0.693499322566668	9.18290627864247	-4.92728809215746	5.8510345632197e-05	0.00120506105128715	1.62396956514157	16981 [Gene Symbol: Lrrn3] [Locus Tag: ] [Chromosome: 12] [Map Location: 12|12 B3] [Description: leucine rich repeat protein 3, neuronal] [Gene Type: protein-coding]	Lrrn3
12481	-0.693143749063406	9.57438836540022	-6.87174974752413	5.77208279442711e-07	3.62269041327752e-05	6.19412349764334	12481 [Gene Symbol: Cd2] [Locus Tag: ] [Chromosome: 3] [Map Location: 3 F2.2|3 44.17 cM] [Description: CD2 antigen] [Gene Type: protein-coding]	Cd2
18726	-0.692542601299929	8.87136095068738	-6.38806249590575	1.75286442290641e-06	8.38096928503422e-05	5.09354765283076	18726 [Gene Symbol: Lilra6] [Locus Tag: ] [Chromosome: 7] [Map Location: 7 A1|7] [Description: leukocyte immunoglobulin-like receptor, subfamily A (with TM domain), member 6] [Gene Type: protein-coding]	Lilra6
382864	-0.69216484896538	8.77582664278197	-6.9038605303623	5.36733426521495e-07	3.42271045138621e-05	6.26613899901401	382864 [Gene Symbol: Colq] [Locus Tag: ] [Chromosome: 14] [Map Location: 14 B|14] [Description: collagen-like tail subunit (single strand of homotrimer) of asymmetric acetylcholinesterase] [Gene Type: protein-coding]	Colq
23893	-0.691293025453257	11.0024086505394	-9.31670070872994	3.36045152256699e-09	7.87034542098698e-07	11.2711213961459	23893 [Gene Symbol: Grem2] [Locus Tag: ] [Chromosome: 1] [Map Location: 1 H3|1] [Description: gremlin 2 homolog, cysteine knot superfamily (Xenopus laevis)] [Gene Type: protein-coding]	Grem2
20965	-0.689651789215029	7.66748009232548	-9.2673418033216	3.69956068611346e-09	8.25756201472883e-07	11.1768679869678	20965 [Gene Symbol: Syn2] [Locus Tag: ] [Chromosome: 6] [Map Location: 6 F|6 53.2 cM] [Description: synapsin II] [Gene Type: protein-coding]	Syn2
381091	-0.68902671365996	7.02654664066248	-7.25501786957777	2.44490622192252e-07	1.93434290632821e-05	7.04477581468976	381091 [Gene Symbol: H2-Eb2] [Locus Tag: ] [Chromosome: 17] [Map Location: 17 B1|17 17.98 cM] [Description: histocompatibility 2, class II antigen E beta2] [Gene Type: protein-coding]	H2-Eb2
16985	-0.688405816688732	13.3075458542898	-7.73311369098451	8.60355445775711e-08	8.67102631636773e-06	8.07787727707058	16985 [Gene Symbol: Lsp1] [Locus Tag: AL603651.4] [Chromosome: 7] [Map Location: 7 F5|7 87.93 cM] [Description: lymphocyte specific 1] [Gene Type: protein-coding]	Lsp1
14103	-0.687184646687153	6.49088149572699	-4.34655415021843	0.000245552444702733	0.00366352784360239	0.214818950980276	14103 [Gene Symbol: Fasl] [Locus Tag: ] [Chromosome: 1] [Map Location: 1 H2.1|1 69.95 cM] [Description: Fas ligand (TNF superfamily, member 6)] [Gene Type: protein-coding]	Fasl
78303	-0.686422361314751	7.15928410190159	-6.72849124808152	7.9963533441881e-07	4.63056810612642e-05	5.87121105243698	78303 [Gene Symbol: Hist3h2ba] [Locus Tag: RP23-441I8.1] [Chromosome: 11] [Map Location: 11|11 B2] [Description: histone cluster 3, H2ba] [Gene Type: protein-coding]	Hist3h2ba
16988	-0.68602071116403	11.370548042678	-7.0385076858779	3.96270073825265e-07	2.75000109232625e-05	6.56664155551968	16988 [Gene Symbol: Lst1] [Locus Tag: RP23-115O3.4] [Chromosome: 17] [Map Location: 17 B1|17 18.59 cM] [Description: leukocyte specific transcript 1] [Gene Type: protein-coding]	Lst1
21390	-0.685772003464235	8.94543327191325	-6.6029028249131	1.06638885500636e-06	5.71777459144582e-05	5.58598223985396	21390 [Gene Symbol: Tbxa2r] [Locus Tag: ] [Chromosome: 10] [Map Location: 10 C1|10 39.72 cM] [Description: thromboxane A2 receptor] [Gene Type: protein-coding]	Tbxa2r
269994	-0.685622752297353	6.34263110674512	-6.92715753063773	5.09198561126155e-07	3.29811302698485e-05	6.31830338296865	269994 [Gene Symbol: Gsg1l] [Locus Tag: ] [Chromosome: 7] [Map Location: 7 F3|7] [Description: GSG1-like] [Gene Type: protein-coding]	Gsg1l
50928	-0.67987378561049	7.09281825377478	-6.50758122947247	1.32854396437075e-06	6.83665346411043e-05	5.36818600756473	50928 [Gene Symbol: Klrg1] [Locus Tag: ] [Chromosome: 6] [Map Location: 6 F1|6 57.52 cM] [Description: killer cell lectin-like receptor subfamily G, member 1] [Gene Type: protein-coding]	Klrg1
77630	-0.678829061213474	7.313914554393	-4.0026257201555	0.000574420561182761	0.00697605050528404	-0.614930721796709	77630 [Gene Symbol: Prdm8] [Locus Tag: ] [Chromosome: 5] [Map Location: 5 E3|5] [Description: PR domain containing 8] [Gene Type: protein-coding]	Prdm8
231633	-0.678789902779135	11.2154922234126	-6.5304590673443	1.26014515714185e-06	6.5681686098323e-05	5.42056009011677	231633 [Gene Symbol: Tmem119] [Locus Tag: ] [Chromosome: 5] [Map Location: 5 F|5] [Description: transmembrane protein 119] [Gene Type: protein-coding]	Tmem119
216445	-0.678649362672036	10.7485978544929	-7.07392320538743	3.66018304304296e-07	2.62839232424392e-05	6.64528242112762	216445 [Gene Symbol: Arhgap9] [Locus Tag: ] [Chromosome: 10] [Map Location: 10 D3|10] [Description: Rho GTPase activating protein 9] [Gene Type: protein-coding]	Arhgap9
17086	-0.677802544562151	6.26362423766227	-5.24613259688075	2.67835366004931e-05	0.00066605408509752	2.39488696591736	17086 [Gene Symbol: Ncr1] [Locus Tag: ] [Chromosome: 7] [Map Location: 7 A1|7] [Description: natural cytotoxicity triggering receptor 1] [Gene Type: protein-coding]	Ncr1
27528	-0.675897269023171	10.189517111585	-6.05812966483268	3.80038141265097e-06	0.000151076046042356	4.32685208474179	27528 [Gene Symbol: Nrep] [Locus Tag: ] [Chromosome: 18] [Map Location: 18 B1|18] [Description: neuronal regeneration related protein] [Gene Type: protein-coding]	Nrep
97440	-0.674910332654861	9.24625042850278	-5.77765965853438	7.40691432077349e-06	0.000250217721748633	3.6660209189999	97440 [Gene Symbol: B3gnt9] [Locus Tag: ] [Chromosome: 8] [Map Location: 8 D3|8] [Description: UDP-GlcNAc:betaGal beta-1,3-N-acetylglucosaminyltransferase 9] [Gene Type: protein-coding]	B3gnt9
320484	-0.673446534534866	7.6902653846805	-4.69619679310461	0.000103428441846122	0.00189027345673473	1.06321469292435	320484 [Gene Symbol: Rasal3] [Locus Tag: ] [Chromosome: 17] [Map Location: 17 B1|17] [Description: RAS protein activator like 3] [Gene Type: protein-coding]	Rasal3
83408	-0.670272806867166	9.46975432182638	-4.40237693266855	0.000213874243135749	0.00328784271615456	0.35009442943274	83408 [Gene Symbol: Gimap3] [Locus Tag: ] [Chromosome: 6] [Map Location: 6 B2.3|6] [Description: GTPase, IMAP family member 3] [Gene Type: protein-coding]	Gimap3
320832	-0.668668381893326	8.76303843397317	-5.94916487963812	4.9202915106722e-06	0.000186151028820432	4.0710459618802	320832 [Gene Symbol: Sirpb1a] [Locus Tag: ] [Chromosome: 3] [Map Location: 3 A1|3] [Description: signal-regulatory protein beta 1A] [Gene Type: protein-coding]	Sirpb1a
15978	-0.667694483734274	6.18830949236678	-4.91151845056307	6.08251976352732e-05	0.00124149850870853	1.58573908496961	15978 [Gene Symbol: Ifng] [Locus Tag: ] [Chromosome: 10] [Map Location: 10 D2|10 66.75 cM] [Description: interferon gamma] [Gene Type: protein-coding]	Ifng
72748	-0.667141347918335	8.71407619790336	-9.13493527395384	4.79532145492783e-09	1.0119499726261e-06	10.9223785767829	72748 [Gene Symbol: Hdhd3] [Locus Tag: ] [Chromosome: 4] [Map Location: 4|4 C1] [Description: haloacid dehalogenase-like hydrolase domain containing 3] [Gene Type: protein-coding]	Hdhd3
17057	-0.665034123358822	7.55139117505983	-4.7081513201526	0.000100419918233209	0.00185201168866091	1.09224085229032	17057 [Gene Symbol: Klrb1a] [Locus Tag: ] [Chromosome: 6] [Map Location: 6 F3|6 63.06 cM] [Description: killer cell lectin-like receptor subfamily B member 1A] [Gene Type: protein-coding]	Klrb1a
20230	-0.66503362455367	8.69959845278724	-4.73933370488671	9.29799102609781e-05	0.00174527746547828	1.16794856078524	20230 [Gene Symbol: Satb1] [Locus Tag: ] [Chromosome: 17] [Map Location: 17 C|17] [Description: special AT-rich sequence binding protein 1] [Gene Type: protein-coding]	Satb1
69563	-0.663989292249809	7.3293536546285	-4.47610696719009	0.000178210747424432	0.00286130685762118	0.528912893368187	69563 [Gene Symbol: 2310015B20Rik] [Locus Tag: ] [Chromosome: 10] [Map Location: 10 B5.3|10] [Description: RIKEN cDNA 2310015B20 gene] [Gene Type: miscRNA]	2310015B20Rik
100505009	-0.663868536097956	6.44200688589815	-4.99615892005782	4.93975367131656e-05	0.00105617673347366	1.79084356893157	100505009 [Gene Symbol: LOC100505009] [Locus Tag: ] [Chromosome: Un] [Map Location: ] [Description: Ig heavy chain V region 108A-like] [Gene Type: other]	LOC100505009
100038947	-0.663846417996236	8.03632713495687	-6.66056499079422	9.34128102288374e-07	5.15207570421963e-05	5.71718679459817	100038947 [Gene Symbol: LOC100038947] [Locus Tag: ] [Chromosome: 3] [Map Location: 3 A1|3] [Description: signal-regulatory protein beta 1-like] [Gene Type: protein-coding]	LOC100038947
12703	-0.663263116599952	8.45675815688567	-5.91827713816111	5.29524789253431e-06	0.000196360726811856	3.99831357442453	12703 [Gene Symbol: Socs1] [Locus Tag: ] [Chromosome: 16] [Map Location: 16 A1|16 5.81 cM] [Description: suppressor of cytokine signaling 1] [Gene Type: protein-coding]	Socs1
17857	-0.662821023964417	7.27183809417089	-5.69668520317913	8.9941720510401e-06	0.000287861393986013	3.47383396700108	17857 [Gene Symbol: Mx1] [Locus Tag: ] [Chromosome: 16] [Map Location: 16 C4|16 57.46 cM] [Description: myxovirus (influenza virus) resistance 1] [Gene Type: protein-coding]	Mx1
231805	-0.661916269308154	8.01936865653528	-8.02289978911276	4.63657820951333e-08	5.5204827515132e-06	8.68855438886991	231805 [Gene Symbol: Pilra] [Locus Tag: ] [Chromosome: 5] [Map Location: 5 G2|5] [Description: paired immunoglobin-like type 2 receptor alpha] [Gene Type: protein-coding]	Pilra
68177	-0.659794414826301	10.3611335569613	-8.55366044982105	1.53840906585208e-08	2.44224952944322e-06	9.77637560821668	68177 [Gene Symbol: Ebpl] [Locus Tag: ] [Chromosome: 14] [Map Location: 14 D1|14] [Description: emopamil binding protein-like] [Gene Type: protein-coding]	Ebpl
30785	-0.658692526110043	6.59932953213989	-5.89116132043562	5.64836638584348e-06	0.000206305520519928	3.93438490641561	30785 [Gene Symbol: Cttnbp2] [Locus Tag: ] [Chromosome: 6] [Map Location: 6 A2|6] [Description: cortactin binding protein 2] [Gene Type: protein-coding]	Cttnbp2
321019	-0.65550284105015	7.1691229093452	-5.53671116529469	1.32236566717635e-05	0.000389792957403474	3.09248580064541	321019 [Gene Symbol: Gpr183] [Locus Tag: ] [Chromosome: 14] [Map Location: 14 E5|14] [Description: G protein-coupled receptor 183] [Gene Type: protein-coding]	Gpr183
13012	-0.655468359731275	10.5833452981729	-7.01885714299665	4.14150323018802e-07	2.84965926226733e-05	6.52293515817971	13012 [Gene Symbol: Cst8] [Locus Tag: RP23-250M11.5] [Chromosome: 2] [Map Location: 2 G3|2 73.56 cM] [Description: cystatin 8 (cystatin-related epididymal spermatogenic)] [Gene Type: protein-coding]	Cst8
233908	-0.654675515194445	12.8230734749231	-6.6517194586121	9.53271959258574e-07	5.21486995910619e-05	5.6970866185325	233908 [Gene Symbol: Fus] [Locus Tag: ] [Chromosome: 7] [Map Location: 7 F3|7] [Description: fused in sarcoma] [Gene Type: protein-coding]	Fus
268595	-0.65448288378755	9.96320944480365	-6.95331975959572	4.79997517300217e-07	3.18542614691393e-05	6.37679851059585	268595 [Gene Symbol: D430019H16Rik] [Locus Tag: ] [Chromosome: 12] [Map Location: 12 E|12] [Description: RIKEN cDNA D430019H16 gene] [Gene Type: protein-coding]	D430019H16Rik
320407	-0.65444112439036	6.56589972397546	-5.51988399100895	1.37726637278884e-05	0.000400627819505009	3.05225235296131	320407 [Gene Symbol: Klri2] [Locus Tag: RP23-145F22.8] [Chromosome: 6] [Map Location: 6 F3|6] [Description: killer cell lectin-like receptor family I member 2] [Gene Type: protein-coding]	Klri2
70785	-0.654234594151596	8.68268691401852	-5.85366581550836	6.17655805589923e-06	0.000217825385365924	3.84586640634734	70785 [Gene Symbol: Dennd1c] [Locus Tag: ] [Chromosome: 17] [Map Location: 17|17 E1.1] [Description: DENN/MADD domain containing 1C] [Gene Type: protein-coding]	Dennd1c
78826	-0.654175293548626	8.23808135257737	-5.60965888926714	1.10890389841546e-05	0.000340077863492589	3.26664274186358	78826 [Gene Symbol: P2ry10] [Locus Tag: RP23-35H8.1] [Chromosome: X] [Map Location: X D|X] [Description: purinergic receptor P2Y, G-protein coupled 10] [Gene Type: protein-coding]	P2ry10
100040049	-0.652097889488696	7.38120184871339	-7.19621061453991	2.78588700858296e-07	2.12787451419722e-05	6.9155326635517	100040049 [Gene Symbol: 1810010D01Rik] [Locus Tag: ] [Chromosome: 7] [Map Location: 7 F5|7] [Description: RIKEN cDNA 1810010D01 gene] [Gene Type: miscRNA]	1810010D01Rik
234779	-0.65135489647688	10.9459774686433	-6.2076363486883	2.67215221582105e-06	0.000115424377978919	4.67578371594791	234779 [Gene Symbol: Plcg2] [Locus Tag: ] [Chromosome: 8] [Map Location: 8 E1|8 64.26 cM] [Description: phospholipase C, gamma 2] [Gene Type: protein-coding]	Plcg2
14017	-0.647864866657546	9.07046165816489	-6.21399277977966	2.63258320505412e-06	0.000114183595477785	4.69056454481978	14017 [Gene Symbol: Evi2a] [Locus Tag: RP23-271B20.1] [Chromosome: 11] [Map Location: 11 B5|11 46.81 cM] [Description: ecotropic viral integration site 2a] [Gene Type: protein-coding]	Evi2a
60504	-0.647706740565265	6.96055241013719	-5.59962725560717	1.13604542489744e-05	0.000347086884595396	3.24271855724647	60504 [Gene Symbol: Il21r] [Locus Tag: ] [Chromosome: 7] [Map Location: 7|7 F4] [Description: interleukin 21 receptor] [Gene Type: protein-coding]	Il21r
12552	-0.647370283242136	8.56713557521247	-9.12706875491876	4.87014778101942e-09	1.0119499726261e-06	10.9071829141407	12552 [Gene Symbol: Cdh11] [Locus Tag: ] [Chromosome: 8] [Map Location: 8 D2|8 50.44 cM] [Description: cadherin 11] [Gene Type: protein-coding]	Cdh11
14432	-0.642670674387075	10.2635221325947	-5.64826517503316	1.01045331259313e-05	0.000315056489211483	3.35863572809037	14432 [Gene Symbol: Gap43] [Locus Tag: ] [Chromosome: 16] [Map Location: 16 B4|16 28.37 cM] [Description: growth associated protein 43] [Gene Type: protein-coding]	Gap43
18730	-0.640089754411566	8.92973556850336	-5.71113531566745	8.68746149389707e-06	0.000282098599231639	3.50817329548837	18730 [Gene Symbol: Pira7] [Locus Tag: ] [Chromosome: 7] [Map Location: 7|7] [Description: paired-Ig-like receptor A7] [Gene Type: protein-coding]	Pira7
20868	-0.639734414654029	9.9557318705372	-5.28877329209274	2.4138270943116e-05	0.000614624248561839	2.49760285161908	20868 [Gene Symbol: Stk10] [Locus Tag: RP23-395O6.3] [Chromosome: 11] [Map Location: 11 A4|11 18.97 cM] [Description: serine/threonine kinase 10] [Gene Type: protein-coding]	Stk10
666048	-0.635655738203832	7.93881963633223	-7.74495273574053	8.38713722080789e-08	8.48813233150845e-06	8.103057036006	666048 [Gene Symbol: Trabd2b] [Locus Tag: RP23-309K20.1] [Chromosome: 4] [Map Location: 4 D1|4] [Description: TraB domain containing 2B] [Gene Type: protein-coding]	Trabd2b
99543	-0.6355316970338	10.2131063170994	-7.06343041553711	3.74725749308281e-07	2.66769825099608e-05	6.62200039773711	99543 [Gene Symbol: Olfml3] [Locus Tag: DN-252N9.4] [Chromosome: 3] [Map Location: 3 F2.2|3] [Description: olfactomedin-like 3] [Gene Type: protein-coding]	Olfml3
23880	-0.635034163102536	7.33274831756719	-5.00320502728571	4.85499806768863e-05	0.00104264410314845	1.80790722817981	23880 [Gene Symbol: Fyb] [Locus Tag: ] [Chromosome: 15] [Map Location: 15 A1|15] [Description: FYN binding protein] [Gene Type: protein-coding]	Fyb
329470	-0.634526461957545	8.75999860004952	-6.38492804730955	1.76569306309736e-06	8.4091997665827e-05	5.08632222790588	329470 [Gene Symbol: Accs] [Locus Tag: RP23-290E9.2] [Chromosome: 2] [Map Location: 2 E1|2] [Description: 1-aminocyclopropane-1-carboxylate synthase (non-functional)] [Gene Type: protein-coding]	Accs
17916	-0.633101899466565	9.60574845252702	-6.70498480744394	8.43776528447555e-07	4.82223249399122e-05	5.81797562630804	17916 [Gene Symbol: Myo1f] [Locus Tag: ] [Chromosome: 17] [Map Location: 17 B-C|17 17.98 cM] [Description: myosin IF] [Gene Type: protein-coding]	Myo1f
76933	-0.633066487400587	13.358262475858	-5.87195338377929	5.91293702374425e-06	0.000211571992255605	3.88905631651354	76933 [Gene Symbol: Ifi27l2a] [Locus Tag: ] [Chromosome: 12] [Map Location: 12 E|12] [Description: interferon, alpha-inducible protein 27 like 2A] [Gene Type: protein-coding]	Ifi27l2a
21838	-0.63305134479638	10.8939016879253	-5.31471451702314	2.26600158067301e-05	0.000585610661930951	2.56003828060078	21838 [Gene Symbol: Thy1] [Locus Tag: ] [Chromosome: 9] [Map Location: 9 A5.1|9 24.52 cM] [Description: thymus cell antigen 1, theta] [Gene Type: protein-coding]	Thy1
407802	-0.632614084172397	8.87844309819691	-5.95874884172083	4.80953578535974e-06	0.000183389034051182	4.09359415434685	407802 [Gene Symbol: BC028789] [Locus Tag: ] [Chromosome: 11] [Map Location: ] [Description: cDNA sequence BC028789] [Gene Type: protein-coding]	BC028789
320158	-0.631955888348224	7.02582313374743	-5.74908351070695	7.93164780110401e-06	0.000264029158158018	3.59826508819711	320158 [Gene Symbol: Zmat4] [Locus Tag: ] [Chromosome: 8] [Map Location: 8 A2|8] [Description: zinc finger, matrin type 4] [Gene Type: protein-coding]	Zmat4
18987	-0.631901278926864	6.62054648590541	-5.48797406003494	1.48781531358325e-05	0.000425147601783807	2.97589668369555	18987 [Gene Symbol: Pou2f2] [Locus Tag: ] [Chromosome: 7] [Map Location: 7 A3|7 13.73 cM] [Description: POU domain, class 2, transcription factor 2] [Gene Type: protein-coding]	Pou2f2
20319	-0.631088078365742	8.1675908854171	-6.28656123150332	2.2210441938005e-06	0.000100647280640336	4.85898795988305	20319 [Gene Symbol: Sfrp2] [Locus Tag: ] [Chromosome: 3] [Map Location: 3 E3|3 37.37 cM] [Description: secreted frizzled-related protein 2] [Gene Type: protein-coding]	Sfrp2
12525	-0.627986939388962	6.28413250982506	-7.27195297388783	2.35488805937225e-07	1.87534019915058e-05	7.0819077088429	12525 [Gene Symbol: Cd8a] [Locus Tag: ] [Chromosome: 6] [Map Location: 6 C|6 32.14 cM] [Description: CD8 antigen, alpha chain] [Gene Type: protein-coding]	Cd8a
20204	-0.627462676959446	7.23127132122398	-5.75464914796912	7.82656232613164e-06	0.000261844865481283	3.61146740844423	20204 [Gene Symbol: Prrx2] [Locus Tag: RP23-221O14.5] [Chromosome: 2] [Map Location: 2 B|2 21.74 cM] [Description: paired related homeobox 2] [Gene Type: protein-coding]	Prrx2
16428	-0.626548388831662	7.5265205565318	-7.38615661451262	1.83034817946395e-07	1.52774319350515e-05	7.33128817964187	16428 [Gene Symbol: Itk] [Locus Tag: RP23-273O7.1] [Chromosome: 11] [Map Location: 11 B1.1|11 27.75 cM] [Description: IL2 inducible T cell kinase] [Gene Type: protein-coding]	Itk
15163	-0.626170465575495	11.1715602719934	-4.88067014994159	6.56239116067112e-05	0.00131621733196978	1.51093375271223	15163 [Gene Symbol: Hcls1] [Locus Tag: ] [Chromosome: 16] [Map Location: 16|16 B] [Description: hematopoietic cell specific Lyn substrate 1] [Gene Type: protein-coding]	Hcls1
12903	-0.625976544748537	6.06747636811889	-8.74068730404039	1.05219505580334e-08	1.86545735112461e-06	10.1502515789777	12903 [Gene Symbol: Crabp1] [Locus Tag: ] [Chromosome: 9] [Map Location: 9 A5.3|9 29.76 cM] [Description: cellular retinoic acid binding protein I] [Gene Type: protein-coding]	Crabp1
27424	-0.625899141115234	6.28330946682895	-4.85338460625204	7.01855984755394e-05	0.00138709357312643	1.44474831975727	27424 [Gene Symbol: Klra16] [Locus Tag: CH29-171N14.2] [Chromosome: 6] [Map Location: 6 F3|6] [Description: killer cell lectin-like receptor, subfamily A, member 16] [Gene Type: protein-coding]	Klra16
22409	-0.624727822284563	5.70494398433683	-3.91527247093401	0.000712313674197973	0.00818419433897567	-0.824188846934536	22409 [Gene Symbol: Wnt10a] [Locus Tag: ] [Chromosome: 1] [Map Location: 1 C3|1] [Description: wingless related MMTV integration site 10a] [Gene Type: protein-coding]	Wnt10a
16637	-0.622746877540911	6.22100891143874	-5.99337997136598	4.43006686682139e-06	0.00017216303060516	4.17499304231953	16637 [Gene Symbol: Klra6] [Locus Tag: RP23-451F7.4] [Chromosome: 6] [Map Location: 6 F3|6 63.44 cM] [Description: killer cell lectin-like receptor, subfamily A, member 6] [Gene Type: protein-coding]	Klra6
20384	-0.622006199081195	11.9061681439827	-7.65609087215816	1.01591676268445e-07	9.79190565430258e-06	7.91358358122491	20384 [Gene Symbol: Srsf5] [Locus Tag: ] [Chromosome: 12] [Map Location: 12|12 D2] [Description: serine/arginine-rich splicing factor 5] [Gene Type: protein-coding]	Srsf5
77889	-0.6215569459901	9.6404768664642	-7.55011877322534	1.27858570004305e-07	1.16312989020021e-05	7.68618758437036	77889 [Gene Symbol: Lbh] [Locus Tag: ] [Chromosome: 17] [Map Location: 17 E2|17] [Description: limb-bud and heart] [Gene Type: protein-coding]	Lbh
76117	-0.616671020264956	6.66697895545439	-6.18784126536411	2.79931100240722e-06	0.000119076120731119	4.62972468794785	76117 [Gene Symbol: Arhgap15] [Locus Tag: RP23-211K16.1] [Chromosome: 2] [Map Location: 2 B|2] [Description: Rho GTPase activating protein 15] [Gene Type: protein-coding]	Arhgap15
56520	-0.615869719008188	7.81971472345417	-7.01232724685048	4.2027344478745e-07	2.86742182596696e-05	6.50840013290462	56520 [Gene Symbol: Nme4] [Locus Tag: ] [Chromosome: 17] [Map Location: 17|17 B1] [Description: NME/NM23 nucleoside diphosphate kinase 4] [Gene Type: protein-coding]	Nme4
16170	-0.613765828761347	9.32233138154391	-4.45937277776121	0.000185743628873561	0.00295450360295346	0.488314835845789	16170 [Gene Symbol: Il16] [Locus Tag: ] [Chromosome: 7] [Map Location: 7 D2-D3|7 47.43 cM] [Description: interleukin 16] [Gene Type: protein-coding]	Il16
140781	-0.609552784270988	10.2399974706483	-7.38188048867982	1.84764200547227e-07	1.53538609934327e-05	7.32198282408333	140781 [Gene Symbol: Myh7] [Locus Tag: RP23-171A13.1] [Chromosome: 14] [Map Location: 14 C3|14 28.01 cM] [Description: myosin, heavy polypeptide 7, cardiac muscle, beta] [Gene Type: protein-coding]	Myh7
12696	-0.608790414243131	9.38531981313471	-4.09836419139325	0.000453562858762141	0.00584434391324861	-0.384776051226389	12696 [Gene Symbol: Cirbp] [Locus Tag: ] [Chromosome: 10] [Map Location: 10 C1|10 39.72 cM] [Description: cold inducible RNA binding protein] [Gene Type: protein-coding]	Cirbp
236220	-0.608710980895644	6.25906831715712	-5.54922608280313	1.28297917797446e-05	0.000381890701639972	3.12239440046478	-	-
215900	-0.607108597304513	6.04317210275538	-6.78332609241626	7.05624614075323e-07	4.23649739992808e-05	5.99512314742772	215900 [Gene Symbol: Fam26f] [Locus Tag: ] [Chromosome: 10] [Map Location: 10 B1|10] [Description: family with sequence similarity 26, member F] [Gene Type: protein-coding]	Fam26f
224109	-0.60705550508912	11.4104836406514	-8.42296417664648	2.0116207981146e-08	2.90834866460747e-06	9.51219074618356	224109 [Gene Symbol: Lrrc33] [Locus Tag: ] [Chromosome: 16] [Map Location: 16 B2|16] [Description: leucine rich repeat containing 33] [Gene Type: protein-coding]	Lrrc33
72699	-0.605801721649668	10.7550413934061	-6.27211620629792	2.29737099856446e-06	0.000102199348322586	4.82551024460667	72699 [Gene Symbol: Lime1] [Locus Tag: RP23-60M5.4] [Chromosome: 2] [Map Location: 2 H4|2] [Description: Lck interacting transmembrane adaptor 1] [Gene Type: protein-coding]	Lime1
22376	-0.6047500498132	8.68878579428301	-5.84750817446384	6.26799051848674e-06	0.000220004655640931	3.83131659882567	22376 [Gene Symbol: Was] [Locus Tag: RP23-27I6.3] [Chromosome: X] [Map Location: X A1.1|X 3.65 cM] [Description: Wiskott-Aldrich syndrome homolog (human)] [Gene Type: protein-coding]	Was
14256	-0.604516739896999	9.76604573133515	-7.95075509227661	5.4023424384946e-08	6.27834906643997e-06	8.53762477474305	14256 [Gene Symbol: Flt3l] [Locus Tag: ] [Chromosome: 7] [Map Location: 7 B2-C|7 29.14 cM] [Description: FMS-like tyrosine kinase 3 ligand] [Gene Type: protein-coding]	Flt3l
11629	-0.601828165011121	10.0622744201405	-6.58561852743753	1.10965751829535e-06	5.88481909647944e-05	5.54657302008753	11629 [Gene Symbol: Aif1] [Locus Tag: ] [Chromosome: 17] [Map Location: 17 B1|17 18.59 cM] [Description: allograft inflammatory factor 1] [Gene Type: protein-coding]	Aif1
13449	-0.601481358218395	9.89187758055656	-5.49482571164518	1.46334263386311e-05	0.000419784791735607	2.99229816236108	13449 [Gene Symbol: Dok2] [Locus Tag: ] [Chromosome: 14] [Map Location: 14 D2-D3|14 36.71 cM] [Description: docking protein 2] [Gene Type: protein-coding]	Dok2
100038909	-0.599622040198213	9.1488056215907	-6.06002372831736	3.78340208235026e-06	0.000150647628160993	4.33128766909054	100038909 [Gene Symbol: Gm14548] [Locus Tag: ] [Chromosome: 7] [Map Location: 7 A1|7] [Description: predicted gene 14548] [Gene Type: protein-coding]	Gm14548
67742	-0.59918517693545	8.3705987538414	-5.06816784503317	4.13952356161069e-05	0.000920740730658993	1.96513913341162	67742 [Gene Symbol: Samsn1] [Locus Tag: ] [Chromosome: 16] [Map Location: 16 C3.1|16] [Description: SAM domain, SH3 domain and nuclear localization signals, 1] [Gene Type: protein-coding]	Samsn1
12143	-0.598010087308811	5.93993720209581	-4.19220677259313	0.000359699656738913	0.00490828368681543	-0.158493315077133	12143 [Gene Symbol: Blk] [Locus Tag: ] [Chromosome: 14] [Map Location: 14 D1|14 33.25 cM] [Description: B lymphoid kinase] [Gene Type: protein-coding]	Blk
100038651	-0.59513463166174	10.5808157484527	-5.00032443176839	4.88946912074175e-05	0.00104805798639642	1.80093146556511	100038651 [Gene Symbol: D130062J21Rik] [Locus Tag: ] [Chromosome: 4] [Map Location: 4 A4|4] [Description: RIKEN cDNA D130062J21 gene] [Gene Type: unknown]	D130062J21Rik
68977	-0.5934622052925	10.9734601227109	-6.90567127417585	5.34539602312604e-07	3.42271045138621e-05	6.27019598499388	68977 [Gene Symbol: Haghl] [Locus Tag: ] [Chromosome: 17] [Map Location: 17 A3.3|17] [Description: hydroxyacylglutathione hydrolase-like] [Gene Type: protein-coding]	Haghl
217304	-0.593405639632212	6.14949966047116	-5.23905638805868	2.7250101264636e-05	0.000674009887593425	2.37783104370911	217304 [Gene Symbol: Cd300lb] [Locus Tag: ] [Chromosome: 11] [Map Location: 11 E2|11] [Description: CD300 antigen like family member B] [Gene Type: protein-coding]	Cd300lb
98267	-0.593217587238474	9.77143044519639	-7.59990882260719	1.14742668821163e-07	1.08442983774211e-05	7.79322220557789	98267 [Gene Symbol: Stk17b] [Locus Tag: ] [Chromosome: 1] [Map Location: 1 C1.1|1] [Description: serine/threonine kinase 17b (apoptosis-inducing)] [Gene Type: protein-coding]	Stk17b
73149	-0.592357741993846	8.24020402915878	-7.23262727206272	2.56937595381334e-07	1.99272055944978e-05	6.99562236244349	73149 [Gene Symbol: Clec4a3] [Locus Tag: ] [Chromosome: 6] [Map Location: 6 F2|6] [Description: C-type lectin domain family 4, member a3] [Gene Type: protein-coding]	Clec4a3
625360	-0.591064229132904	8.93139595042974	-4.67551165342852	0.00010884972575238	0.00195778495069334	1.0129886937505	625360 [Gene Symbol: BC147527] [Locus Tag: ] [Chromosome: 13] [Map Location: 13|13] [Description: cDNA sequence BC147527] [Gene Type: protein-coding]	BC147527
16980	-0.590059501073039	6.46065232572668	-4.86892265294716	6.75500973166104e-05	0.00134927986325917	1.48244044912087	16980 [Gene Symbol: Lrrn2] [Locus Tag: ] [Chromosome: 1] [Map Location: 1 E4|1] [Description: leucine rich repeat protein 2, neuronal] [Gene Type: protein-coding]	Lrrn2
16963	-0.590056006004422	5.97777403153024	-4.12460941026756	0.00042509571369817	0.00554519322772011	-0.321553511051031	16963 [Gene Symbol: Xcl1] [Locus Tag: ] [Chromosome: 1] [Map Location: 1 H2.2|1 72.26 cM] [Description: chemokine (C motif) ligand 1] [Gene Type: protein-coding]	Xcl1
109032	-0.586756318553805	11.1657637721869	-6.52458423467335	1.27735807950919e-06	6.64362963451793e-05	5.40711695577216	109032 [Gene Symbol: Sp110] [Locus Tag: ] [Chromosome: 1] [Map Location: 1 C5|1] [Description: Sp110 nuclear body protein] [Gene Type: protein-coding]	Sp110
94176	-0.58591857718946	6.98178855535164	-6.2897223137676	2.20468951817086e-06	0.000100092904124957	4.86631088728425	94176 [Gene Symbol: Dock2] [Locus Tag: RP23-32J15.2] [Chromosome: 11] [Map Location: 11|11 A5] [Description: dedicator of cyto-kinesis 2] [Gene Type: protein-coding]	Dock2
14939	-0.584855505637073	7.33467385295628	-3.94871773098005	0.00065601902872537	0.00769760685444953	-0.744160348776666	14939 [Gene Symbol: Gzmb] [Locus Tag: ] [Chromosome: 14] [Map Location: 14 D3|14 28.19 cM] [Description: granzyme B] [Gene Type: protein-coding]	Gzmb
74356	-0.584555750581139	7.31752439704657	-7.76663749056778	8.00514854066276e-08	8.16962407160327e-06	8.14912616388735	74356 [Gene Symbol: 4931428F04Rik] [Locus Tag: ] [Chromosome: 8] [Map Location: 8 D3|8] [Description: RIKEN cDNA 4931428F04 gene] [Gene Type: protein-coding]	4931428F04Rik
68346	-0.584472568510636	9.05930488550851	-8.44008024951044	1.94194423206572e-08	2.8397138169743e-06	9.5469253705861	68346 [Gene Symbol: Sirt5] [Locus Tag: ] [Chromosome: 13] [Map Location: 13 A4|13] [Description: sirtuin 5 (silent mating type information regulation 2 homolog) 5 (S. cerevisiae)] [Gene Type: protein-coding]	Sirt5
231932	-0.582742121844226	6.02722905494378	-5.65341007221627	9.98021475316573e-06	0.000312383293994385	3.37088575701417	231932 [Gene Symbol: Gimap7] [Locus Tag: ] [Chromosome: 6] [Map Location: 6 B2.3|6] [Description: GTPase, IMAP family member 7] [Gene Type: protein-coding]	Gimap7
16842	-0.581888549383665	9.5909659369575	-5.66704373736641	9.65824281426947e-06	0.000305098966989659	3.40333665241078	16842 [Gene Symbol: Lef1] [Locus Tag: ] [Chromosome: 3] [Map Location: 3 G3|3 60.78 cM] [Description: lymphoid enhancer binding factor 1] [Gene Type: protein-coding]	Lef1
104759	-0.580461692162784	8.42211773185258	-4.69815896003268	0.000102928491477187	0.00188539225451688	1.06797897932478	104759 [Gene Symbol: Pld4] [Locus Tag: ] [Chromosome: 12] [Map Location: 12 F1|12] [Description: phospholipase D family, member 4] [Gene Type: protein-coding]	Pld4

## Sheet: tCNT-UT 4h.24h
Gene ID	logFC	AveExpr	t	P.Value	adj.P.Val	B	Gene Info	Gene Symbol
66961	4.29191169471852	14.0346502161937	29.3617632860809	1.69053814173092e-19	1.36871603081674e-15	34.3197652394064	66961 [Gene Symbol: Neat1] [Locus Tag: ] [Chromosome: 19] [Map Location: 19 A|19] [Description: nuclear paraspeckle assembly transcript 1 (non-protein coding)] [Gene Type: miscRNA]	Neat1
19847	3.90961513678925	13.7529101174701	17.4194786063284	1.36777592153361e-14	4.20530498204175e-12	23.5276282565533	19847 [Gene Symbol: Rnu1b6] [Locus Tag: ] [Chromosome: 3] [Map Location: 3|3 41.86 cM] [Description: U1b6 small nuclear RNA] [Gene Type: snRNA]	Rnu1b6
19858	3.85469975974312	11.7588668212687	14.6807338672452	4.82589219946811e-13	7.23556145881982e-11	19.9829702113217	19858 [Gene Symbol: Rnu3b1] [Locus Tag: ] [Chromosome: 11] [Map Location: 11 52.1 cM] [Description: U3B small nuclear RNA 1] [Gene Type: snRNA]	Rnu3b1
19848	3.61561058785745	9.97377470290617	23.4723890288254	2.27943481419437e-17	3.65017674213724e-14	29.7450856940051	19848 [Gene Symbol: Rnu2-10] [Locus Tag: ] [Chromosome: 11] [Map Location: 11|11 65.48 cM] [Description: U2 small nuclear RNA 10] [Gene Type: snRNA]	Rnu2-10
109186	3.25000132382435	9.65163316575628	40.408520752859	1.41507739961259e-22	3.43708149591901e-18	40.4742038128497	109186 [Gene Symbol: 6720427I07Rik] [Locus Tag: ] [Chromosome: 13] [Map Location: 13|13] [Description: RIKEN cDNA 6720427I07 gene] [Gene Type: protein-coding]	6720427I07Rik
100993	3.17159164497689	9.16994958478231	34.1209774208464	6.09475200794969e-21	7.4017715760545e-17	37.285138764958	100993 [Gene Symbol: AW549542] [Locus Tag: ] [Chromosome: 5] [Map Location: ] [Description: expressed sequence AW549542] [Gene Type: miscRNA]	AW549542
333467	3.0188643051094	11.1944575238176	7.85418093208625	6.63618775085105e-08	9.08092193129133e-07	8.01922306190195	333467 [Gene Symbol: B020031M17Rik] [Locus Tag: ] [Chromosome: 13] [Map Location: 13|13] [Description: RIKEN cDNA B020031M17 gene] [Gene Type: protein-coding]	B020031M17Rik
75957	3.00562910087371	8.11492518572757	26.8554233025179	1.20316303080371e-18	4.87060447586523e-15	32.5140698453123	75957 [Gene Symbol: Mir17hg] [Locus Tag: ] [Chromosome: 14] [Map Location: 14|14] [Description: Mir17 host gene 1 (non-protein coding)] [Gene Type: miscRNA]	Mir17hg
50782	2.94693568662009	10.115767622818	12.8554846874738	7.12268871723729e-12	5.59880214410927e-10	17.2797965175063	50782 [Gene Symbol: Rgs11] [Locus Tag: ] [Chromosome: 17] [Map Location: 17 A3.3|17] [Description: regulator of G-protein signaling 11] [Gene Type: protein-coding]	Rgs11
16855	2.86502528085483	9.11025036290172	27.5756701037926	6.72889908144424e-19	3.26876459578399e-15	33.0525385914582	16855 [Gene Symbol: Lgals4] [Locus Tag: ] [Chromosome: 7] [Map Location: 7 A3|7 16.94 cM] [Description: lectin, galactose binding, soluble 4] [Gene Type: protein-coding]	Lgals4
105272	2.85036129793957	6.20848616566238	3.39294845784006	0.00254500521140633	0.00810949218832785	-2.5583553198798	105272 [Gene Symbol: AU017834] [Locus Tag: ] [Chromosome: 13] [Map Location: ] [Description: expressed sequence AU017834] [Gene Type: protein-coding]	AU017834
212483	2.73078437334234	11.9635093027994	28.9244261603016	2.35316401007012e-19	1.42890001601483e-15	34.0180721329624	212483 [Gene Symbol: Fam193b] [Locus Tag: ] [Chromosome: 13] [Map Location: 13 B1|13] [Description: family with sequence similarity 193, member B] [Gene Type: protein-coding]	Fam193b
69191	2.64637330367433	8.16681045330188	21.8996949940394	1.02562041016448e-16	1.08309974532544e-13	28.3046571269779	69191 [Gene Symbol: Pdia2] [Locus Tag: ] [Chromosome: 17] [Map Location: 17 A3.3|17] [Description: protein disulfide isomerase associated 2] [Gene Type: protein-coding]	Pdia2
16581	2.63285096321551	9.88349443420869	24.0287391864105	1.36900558577258e-17	2.55782897483309e-14	30.2298325264564	16581 [Gene Symbol: Kifc2] [Locus Tag: ] [Chromosome: 15] [Map Location: 15 D-E|15 36.23 cM] [Description: kinesin family member C2] [Gene Type: protein-coding]	Kifc2
100217450	2.62081406124466	7.77606859527949	10.9070081616701	1.77967245256454e-10	7.12132853382868e-09	14.0282976926827	100217450 [Gene Symbol: Snora47] [Locus Tag: ] [Chromosome: 13] [Map Location: 13|13] [Description: small nucleolar RNA, H/ACA box 47] [Gene Type: snoRNA]	Snora47
72400	2.54065138378407	12.2000886582683	12.4564722314205	1.33466577578652e-11	9.03447819287666e-10	16.6467694558026	72400 [Gene Symbol: Pinx1] [Locus Tag: ] [Chromosome: 14] [Map Location: 14|14 C3] [Description: PIN2/TERF1 interacting, telomerase inhibitor 1] [Gene Type: protein-coding]	Pinx1
75627	2.4735503429954	8.25583067874224	4.78315169024498	8.34519888995004e-05	0.000408250827468271	0.813241185171601	75627 [Gene Symbol: Snapc1] [Locus Tag: ] [Chromosome: 12] [Map Location: 12 C3|12] [Description: small nuclear RNA activating complex, polypeptide 1] [Gene Type: protein-coding]	Snapc1
71355	2.46040127855667	6.03115127470812	3.41493425136394	0.00241370113161442	0.00773945700142345	-2.50698190576365	71355 [Gene Symbol: Col24a1] [Locus Tag: ] [Chromosome: 3] [Map Location: 3|3 H3] [Description: collagen, type XXIV, alpha 1] [Gene Type: protein-coding]	Col24a1
100039684	2.45713455668876	8.19437646170561	21.3752491988122	1.73131653127161e-16	1.50185525814486e-13	27.7997437381755	100039684 [Gene Symbol: 5031434O11Rik] [Locus Tag: ] [Chromosome: 3] [Map Location: 3 C|3] [Description: RIKEN cDNA 5031434O11 gene] [Gene Type: miscRNA]	5031434O11Rik
100504219	2.45439663772807	9.54281984043899	23.847721803914	1.61407015120809e-17	2.80029642162095e-14	30.0734705324108	100504219 [Gene Symbol: Gm20117] [Locus Tag: ] [Chromosome: 15] [Map Location: ] [Description: predicted gene, 20117] [Gene Type: miscRNA]	Gm20117
751865	2.39635615899138	10.160003415003	18.1054758581798	6.04281966402655e-15	2.16316605878798e-12	24.3333882136541	751865 [Gene Symbol: Sap25] [Locus Tag: ] [Chromosome: 5] [Map Location: 5 G2|5] [Description: sin3 associated polypeptide] [Gene Type: protein-coding]	Sap25
329584	2.37076567579065	10.3318444655166	17.9989651564032	6.84771080556287e-15	2.41049344574372e-12	24.2102381956191	329584 [Gene Symbol: Slc2a4rg-ps] [Locus Tag: ] [Chromosome: 2] [Map Location: 2 H4|2] [Description: Slc2a4 regulator, pseudogene] [Gene Type: pseudo]	Slc2a4rg-ps
69771	2.35636363304801	10.9098004335576	21.1977709216863	2.07242715088093e-16	1.67790610225823e-13	27.6259315227791	69771 [Gene Symbol: 1810019D21Rik] [Locus Tag: ] [Chromosome: 8] [Map Location: 8 D3|8] [Description: RIKEN cDNA 1810019D21 gene] [Gene Type: miscRNA]	1810019D21Rik
54137	2.33493829235837	8.63833018939537	24.1991771099969	1.17360852681624e-17	2.37548145898664e-14	30.3758788445717	54137 [Gene Symbol: Acrbp] [Locus Tag: ] [Chromosome: 6] [Map Location: 6|6 F2] [Description: proacrosin binding protein] [Gene Type: protein-coding]	Acrbp
85030	2.25622895997029	9.95804324477026	17.8015977129256	8.64814585809038e-15	2.9585185175656e-12	23.9801579833553	85030 [Gene Symbol: Tnfrsf25] [Locus Tag: RP23-284C20.2] [Chromosome: 4] [Map Location: 4|4 E1] [Description: tumor necrosis factor receptor superfamily, member 25] [Gene Type: protein-coding]	Tnfrsf25
213742	2.21993444766301	8.73237587436487	17.6147026077543	1.08100996810381e-14	3.59680152264019e-12	23.7600036483804	213742 [Gene Symbol: Xist] [Locus Tag: ] [Chromosome: X] [Map Location: X D|X 46.15 cM] [Description: inactive X specific transcripts] [Gene Type: miscRNA]	Xist
100503562	2.21968171230193	7.91330484165689	19.2423899299988	1.65370319392207e-15	7.57864092022134e-13	25.6053463577892	100503562 [Gene Symbol: Ttc6] [Locus Tag: ] [Chromosome: 12] [Map Location: 12 C1|12] [Description: tetratricopeptide repeat domain 6] [Gene Type: protein-coding]	Ttc6
27981	2.20227805554046	14.4135443364571	8.8446543559825	8.53586655196228e-09	1.6441527571817e-07	10.1018175561136	27981 [Gene Symbol: D4Wsu53e] [Locus Tag: RP23-79J18.3] [Chromosome: 4] [Map Location: 4 D3|4 67.15 cM] [Description: DNA segment, Chr 4, Wayne State University 53, expressed] [Gene Type: protein-coding]	D4Wsu53e
17292	2.1826100815684	8.00954360773182	21.8445094358165	1.08312552723728e-16	1.09616816379443e-13	28.252128966049	17292 [Gene Symbol: Mesp1] [Locus Tag: ] [Chromosome: 7] [Map Location: 7 D3|7 45.16 cM] [Description: mesoderm posterior 1] [Gene Type: protein-coding]	Mesp1
74485	2.14945091519322	8.22022565085216	26.5677604818597	1.5237386209552e-18	5.2871553377687e-15	32.294335307798	74485 [Gene Symbol: Lrrc71] [Locus Tag: ] [Chromosome: 3] [Map Location: 3 F1|3] [Description: leucine rich repeat containing 71] [Gene Type: protein-coding]	Lrrc71
223649	2.14931897069148	13.1534839689915	19.0601240767815	2.02612316158481e-15	8.78794740566669e-13	25.4065180947345	223649 [Gene Symbol: Nrbp2] [Locus Tag: ] [Chromosome: 15] [Map Location: 15 D3|15] [Description: nuclear receptor binding protein 2] [Gene Type: protein-coding]	Nrbp2
319317	2.14425683190339	7.95034706770466	25.0820209610513	5.36963712007813e-18	1.30423116009578e-14	31.1146148289857	319317 [Gene Symbol: Snhg11] [Locus Tag: RP23-132A3.1] [Chromosome: 2] [Map Location: 2 H1|2] [Description: small nucleolar RNA host gene 11] [Gene Type: protein-coding]	Snhg11
381418	2.12699195940971	7.21315929374563	15.1075822593048	2.67449217072793e-13	4.57470002357823e-11	20.5730664765679	381418 [Gene Symbol: Ctxn2] [Locus Tag: ] [Chromosome: 2] [Map Location: 2 F1|2] [Description: cortexin 2] [Gene Type: protein-coding]	Ctxn2
12836	2.11933665792942	10.1641519097919	19.3894131563065	1.40554618308227e-15	6.69398259625201e-13	25.7643631986349	12836 [Gene Symbol: Col7a1] [Locus Tag: ] [Chromosome: 9] [Map Location: 9 F2|9 59.63 cM] [Description: collagen, type VII, alpha 1] [Gene Type: protein-coding]	Col7a1
327954	2.11281032871605	9.78147362613206	21.0807056043813	2.33518857770238e-16	1.82965791496171e-13	27.5104524823344	327954 [Gene Symbol: Dnah2] [Locus Tag: RP23-56I20.8] [Chromosome: 11] [Map Location: 11 B3|11 42.63 cM] [Description: dynein, axonemal, heavy chain 2] [Gene Type: protein-coding]	Dnah2
19782	2.1120127448687	9.52501518535309	17.304735066472	1.57231395492885e-14	4.60119682545383e-12	23.3898834382705	19782 [Gene Symbol: Rmrp] [Locus Tag: ] [Chromosome: 4] [Map Location: 4 B1|4] [Description: RNA component of mitochondrial RNAase P] [Gene Type: miscRNA]	Rmrp
14531	2.09993025623267	12.4187751554908	10.4721648886486	3.85773648752444e-10	1.33666992218946e-08	13.2444245951598	14531 [Gene Symbol: Gcm1] [Locus Tag: ] [Chromosome: 9] [Map Location: 9 E1-E3|9 43.49 cM] [Description: glial cells missing homolog 1 (Drosophila)] [Gene Type: protein-coding]	Gcm1
18628	2.0857091413742	7.85875672918995	6.57127204798281	1.14693431210683e-06	1.01301409115501e-05	5.12951730333296	18628 [Gene Symbol: Per3] [Locus Tag: RP23-455G15.2] [Chromosome: 4] [Map Location: 4 E2|4] [Description: period circadian clock 3] [Gene Type: protein-coding]	Per3
106205	2.08570630276466	11.2081577772143	17.4049986013908	1.39198227504034e-14	4.22623218480686e-12	23.5102934746533	106205 [Gene Symbol: Zc3h7a] [Locus Tag: ] [Chromosome: 16] [Map Location: 16 A1|16] [Description: zinc finger CCCH type containing 7 A] [Gene Type: protein-coding]	Zc3h7a
93694	2.052722837986	11.3293289174866	18.4140361960518	4.22166386494574e-15	1.6623064297965e-12	24.6862071025928	93694 [Gene Symbol: Clec2d] [Locus Tag: ] [Chromosome: 6] [Map Location: 6 F3|6] [Description: C-type lectin domain family 2, member d] [Gene Type: protein-coding]	Clec2d
14910	2.04694091433765	10.9015992189267	20.5500874053148	4.04229961735566e-16	2.80524044017005e-13	26.9785555496788	14910 [Gene Symbol: Gt(ROSA)26Sor] [Locus Tag: ] [Chromosome: 6] [Map Location: 6 52.73 cM] [Description: gene trap ROSA 26, Philippe Soriano] [Gene Type: miscRNA]	Gt(ROSA)26Sor
72699	2.04239096403491	10.7550413934061	17.265407924369	1.6495418276761e-14	4.71361428852057e-12	23.3424723113677	72699 [Gene Symbol: Lime1] [Locus Tag: RP23-60M5.4] [Chromosome: 2] [Map Location: 2 H4|2] [Description: Lck interacting transmembrane adaptor 1] [Gene Type: protein-coding]	Lime1
319278	2.01943476917852	9.97397660788493	24.4879040411371	9.06182064429635e-18	2.00093237844831e-14	30.6207186939829	319278 [Gene Symbol: A230050P20Rik] [Locus Tag: ] [Chromosome: 9] [Map Location: 9 A3|9] [Description: RIKEN cDNA A230050P20 gene] [Gene Type: protein-coding]	A230050P20Rik
243538	2.01906836241909	8.78651301815486	14.6293161442318	5.18641472304292e-13	7.58872453060177e-11	19.910869339419	243538 [Gene Symbol: Ccdc37] [Locus Tag: ] [Chromosome: 6] [Map Location: 6 D1|6] [Description: coiled-coil domain containing 37] [Gene Type: protein-coding]	Ccdc37
66705	1.99160299175362	8.11756846782428	15.1596959481359	2.49089896834654e-13	4.29088262710419e-11	20.6440937162799	66705 [Gene Symbol: Dnase1l2] [Locus Tag: ] [Chromosome: 17] [Map Location: 17 A3.3|17] [Description: deoxyribonuclease 1-like 2] [Gene Type: protein-coding]	Dnase1l2
270091	1.98914940299727	10.8748598550826	15.279649542206	2.11640461095167e-13	3.72502547792791e-11	20.8067558157542	270091 [Gene Symbol: Lrrc36] [Locus Tag: ] [Chromosome: 8] [Map Location: 8 D3|8] [Description: leucine rich repeat containing 36] [Gene Type: protein-coding]	Lrrc36
101883	1.96480133611997	10.9547471543275	19.660483904316	1.04447408629591e-15	5.28525647542526e-13	26.0543999206123	101883 [Gene Symbol: Igflr1] [Locus Tag: ] [Chromosome: 7] [Map Location: 7 B1|7] [Description: IGF-like family receptor 1] [Gene Type: protein-coding]	Igflr1
100216343	1.96079909641604	7.30714752910003	14.8965563272495	3.57448470042307e-13	5.82688985829368e-11	20.2832048332673	100216343 [Gene Symbol: Gm17501] [Locus Tag: ] [Chromosome: 3] [Map Location: 3|3] [Description: predicted gene, 17501] [Gene Type: unknown]	Gm17501
72289	1.9434375955042	10.3783044557406	12.0072611418795	2.75701061592077e-11	1.59061830997861e-09	15.9145276733777	72289 [Gene Symbol: Malat1] [Locus Tag: ] [Chromosome: 19] [Map Location: 19 A|19] [Description: metastasis associated lung adenocarcinoma transcript 1 (non-coding RNA)] [Gene Type: miscRNA]	Malat1
12747	1.94325954630412	11.061003863842	19.0915813436165	1.95608895907072e-15	8.63844449579431e-13	25.4409688407034	12747 [Gene Symbol: Clk1] [Locus Tag: ] [Chromosome: 1] [Map Location: 1 C1.3|1 29.09 cM] [Description: CDC-like kinase 1] [Gene Type: protein-coding]	Clk1
13560	1.93391501984674	10.3368458572493	22.5626493317239	5.37725934357019e-17	6.87411853663034e-14	28.9249409264308	13560 [Gene Symbol: E4f1] [Locus Tag: ] [Chromosome: 17] [Map Location: 17 A3.3|17 12.39 cM] [Description: E4F transcription factor 1] [Gene Type: protein-coding]	E4f1
241688	1.92740180654992	8.8927839763511	16.4107956227175	4.78951220472294e-14	1.10792820895729e-11	22.286151031599	241688 [Gene Symbol: Dzank1] [Locus Tag: RP23-70J9.3] [Chromosome: 2] [Map Location: 2 G1|2] [Description: double zinc ribbon and ankyrin repeat domains 1] [Gene Type: protein-coding]	Dzank1
70036	1.90438818161816	9.01570092292292	21.2980729176089	1.87183127541157e-16	1.56775551201626e-13	27.7243473637724	70036 [Gene Symbol: Dancr] [Locus Tag: ] [Chromosome: 5] [Map Location: 5 C3.3|5] [Description: differentiation antagonizing non-protein coding RNA] [Gene Type: miscRNA]	Dancr
59013	1.89829308476801	13.7246828009062	17.2058882531527	1.77401664761417e-14	4.95276900619547e-12	23.2705220137933	59013 [Gene Symbol: Hnrnph1] [Locus Tag: RP23-121P11.1] [Chromosome: 11] [Map Location: 11|11 B1.2] [Description: heterogeneous nuclear ribonucleoprotein H1] [Gene Type: protein-coding]	Hnrnph1
78591	1.89792585753741	7.94982592911158	9.55316104157664	2.12926016433214e-09	5.30436924425266e-08	11.5115716778639	78591 [Gene Symbol: A430104N18Rik] [Locus Tag: ] [Chromosome: 11] [Map Location: 11|11] [Description: RIKEN cDNA A430104N18 gene] [Gene Type: protein-coding]	A430104N18Rik
213119	1.89264037037588	8.97427304810516	17.7855251144073	8.81499034735954e-15	2.97371250759744e-12	23.9613129357317	213119 [Gene Symbol: Itga10] [Locus Tag: ] [Chromosome: 3] [Map Location: 3|3 F2.2] [Description: integrin, alpha 10] [Gene Type: protein-coding]	Itga10
103012	1.87315271264073	7.92234432889718	22.0279539598431	9.0392605976887e-17	9.97975457533004e-14	28.4262017862031	103012 [Gene Symbol: 6720401G13Rik] [Locus Tag: ] [Chromosome: X] [Map Location: X A5|X] [Description: RIKEN cDNA 6720401G13 gene] [Gene Type: miscRNA]	6720401G13Rik
78016	1.87010890286285	7.09100888056941	16.5616478157519	3.95456176080088e-14	9.80126026613189e-12	22.4763050407695	78016 [Gene Symbol: Ccdc150] [Locus Tag: ] [Chromosome: 1] [Map Location: 1|1 C1] [Description: coiled-coil domain containing 150] [Gene Type: protein-coding]	Ccdc150
244233	1.85053709242044	7.85493767218933	4.98736915870975	5.04757984164301e-05	0.000262922296319252	1.31606669734673	244233 [Gene Symbol: Cd163l1] [Locus Tag: ] [Chromosome: 7] [Map Location: 7 F4|7] [Description: CD163 molecule-like 1] [Gene Type: protein-coding]	Cd163l1
71690	1.83075489231504	11.4175667866527	13.4138170267432	3.0323480501775e-12	2.89971266892761e-10	18.1392565954402	71690 [Gene Symbol: Esm1] [Locus Tag: ] [Chromosome: 13] [Map Location: 13 D2.2|13] [Description: endothelial cell-specific molecule 1] [Gene Type: protein-coding]	Esm1
16857	1.82491569358102	7.1116614042005	21.4941355337935	1.53598663502308e-16	1.43490689915675e-13	27.9153331605597	16857 [Gene Symbol: Lgals6] [Locus Tag: ] [Chromosome: 7] [Map Location: 7 B1|7] [Description: lectin, galactose binding, soluble 6] [Gene Type: protein-coding]	Lgals6
21886	1.8171210726541	11.1726291525309	20.1654174923459	6.06579752887791e-16	3.77774759433117e-13	26.584047371343	21886 [Gene Symbol: Tle2] [Locus Tag: ] [Chromosome: 10] [Map Location: 10 C1|10] [Description: transducin-like enhancer of split 2, homolog of Drosophila E(spl)] [Gene Type: protein-coding]	Tle2
18627	1.80103108158244	8.77928025646806	6.33785386384207	1.97032394976384e-06	1.60433115708394e-05	4.58202445212896	18627 [Gene Symbol: Per2] [Locus Tag: ] [Chromosome: 1] [Map Location: 1|1 C5] [Description: period circadian clock 2] [Gene Type: protein-coding]	Per2
229599	1.79589347853211	8.47207304315999	7.1826952510539	2.87093116020597e-07	3.15101884095087e-06	6.53294684989884	229599 [Gene Symbol: Gm129] [Locus Tag: ] [Chromosome: 3] [Map Location: 3 F2.1|3] [Description: predicted gene 129] [Gene Type: protein-coding]	Gm129
74011	1.79266465677563	7.78376342677295	16.233435846164	6.01090652720473e-14	1.3272628058116e-11	22.0604942662196	74011 [Gene Symbol: Slc25a27] [Locus Tag: ] [Chromosome: 17] [Map Location: 17|17 C] [Description: solute carrier family 25, member 27] [Gene Type: protein-coding]	Slc25a27
434198	1.78972756282785	8.79158363528491	13.6276373354165	2.20267943356769e-12	2.22920336508023e-10	18.4605500505575	434198 [Gene Symbol: B130024G19Rik] [Locus Tag: ] [Chromosome: 7] [Map Location: 7 D1|7] [Description: RIKEN cDNA B130024G19 gene] [Gene Type: miscRNA]	B130024G19Rik
216345	1.78575242713367	9.84884434943591	25.0898230095334	5.33327418391997e-18	1.30423116009578e-14	31.1210137830412	216345 [Gene Symbol: Zfc3h1] [Locus Tag: ] [Chromosome: 10] [Map Location: 10 D2|10] [Description: zinc finger, C3H1-type containing] [Gene Type: protein-coding]	Zfc3h1
71183	1.78543931834383	7.14267172962308	17.8907439564032	7.78058278157872e-15	2.69975107402522e-12	24.0843840042881	71183 [Gene Symbol: Clec12b] [Locus Tag: ] [Chromosome: 6] [Map Location: 6 F3|6] [Description: C-type lectin domain family 12, member B] [Gene Type: protein-coding]	Clec12b
237611	1.78173779254925	7.93120721707269	13.0692103102875	5.11948395761605e-12	4.35970912259525e-10	17.6123521176185	237611 [Gene Symbol: Stac3] [Locus Tag: ] [Chromosome: 10] [Map Location: 10 D3|10] [Description: SH3 and cysteine rich domain 3] [Gene Type: protein-coding]	Stac3
52902	1.7734628356979	13.1590158563222	19.8108129405853	8.87299210175987e-16	4.78924678132546e-13	26.2135146606738	52902 [Gene Symbol: D10Bwg1070e] [Locus Tag: ] [Chromosome: 10] [Map Location: 10|10] [Description: DNA segment, Chr 10, Brigham & Women's Genetics 1070 expressed] [Gene Type: protein-coding]	D10Bwg1070e
268729	1.75977671401185	9.38888431800372	13.9711360651452	1.3289374011451e-12	1.5154253772964e-10	18.9679077383702	268729 [Gene Symbol: Gm626] [Locus Tag: ] [Chromosome: 14] [Map Location: 14 B|14] [Description: predicted gene 626] [Gene Type: protein-coding]	Gm626
237930	1.75783181932902	7.55448531437571	20.8612632638754	2.92556713490705e-16	2.08997353352227e-13	27.2921785802086	237930 [Gene Symbol: Ttll6] [Locus Tag: RP23-235J5.6] [Chromosome: 11] [Map Location: 11 D|11 59.48 cM] [Description: tubulin tyrosine ligase-like family, member 6] [Gene Type: protein-coding]	Ttll6
117198	1.75063855742455	10.0353396434833	25.9049038751805	2.65051367377773e-18	8.0472908277984e-15	31.7774800314701	117198 [Gene Symbol: Ivns1abp] [Locus Tag: ] [Chromosome: 1] [Map Location: 1 G2|1] [Description: influenza virus NS1A binding protein] [Gene Type: protein-coding]	Ivns1abp
381077	1.74253411264948	9.12390593771043	18.3477524553335	4.5577243583882e-15	1.75718360223637e-12	24.6109057983394	381077 [Gene Symbol: Ccdc78] [Locus Tag: ] [Chromosome: 17] [Map Location: 17 A3.3|17] [Description: coiled-coil domain containing 78] [Gene Type: protein-coding]	Ccdc78
217366	1.74211858258398	12.137154961574	22.3004236537246	6.92734059737677e-17	8.01229408427069e-14	28.6819385428682	217366 [Gene Symbol: Lrrc45] [Locus Tag: RP23-84C12.17-002] [Chromosome: 11] [Map Location: 11 E2|11] [Description: leucine rich repeat containing 45] [Gene Type: protein-coding]	Lrrc45
20637	1.73807065579471	12.6430517872375	20.091468360274	6.56324382005829e-16	3.98536572863489e-13	26.5073261706041	20637 [Gene Symbol: Snrnp70] [Locus Tag: ] [Chromosome: 7] [Map Location: 7 B4|7 29.28 cM] [Description: small nuclear ribonucleoprotein 70 (U1)] [Gene Type: protein-coding]	Snrnp70
20384	1.73742483289075	11.9061681439827	17.4611467199833	1.30053369491151e-14	4.15640301522444e-12	23.5774345877874	20384 [Gene Symbol: Srsf5] [Locus Tag: ] [Chromosome: 12] [Map Location: 12|12 D2] [Description: serine/arginine-rich splicing factor 5] [Gene Type: protein-coding]	Srsf5
53609	1.73413850699125	12.0227007098159	18.1036088499284	6.05604561725811e-15	2.16316605878798e-12	24.3312356085445	53609 [Gene Symbol: Clasrp] [Locus Tag: ] [Chromosome: 7] [Map Location: 7 A3|7] [Description: CLK4-associating serine/arginine rich protein] [Gene Type: protein-coding]	Clasrp
142687	1.72861608084151	7.36752407600506	13.2452772341449	3.91237449077222e-12	3.54580835844651e-10	17.8829764451535	142687 [Gene Symbol: Asb14] [Locus Tag: ] [Chromosome: 14] [Map Location: 14 A3|14] [Description: ankyrin repeat and SOCS box-containing 14] [Gene Type: protein-coding]	Asb14
108155	1.72001406359961	8.99316378056127	22.6841344049713	4.78624047402324e-17	6.45849971519725e-14	29.0364996050896	108155 [Gene Symbol: Ogt] [Locus Tag: RP23-49C8.1] [Chromosome: X] [Map Location: X|X D] [Description: O-linked N-acetylglucosamine (GlcNAc) transferase (UDP-N-acetylglucosamine:polypeptide-N-acetylglucosaminyl transferase)] [Gene Type: protein-coding]	Ogt
100038730	1.71623798253943	7.62616086512291	10.4141555433153	4.28418856758999e-10	1.45333318600828e-08	13.1381385924638	100038730 [Gene Symbol: Gm10387] [Locus Tag: ] [Chromosome: 11] [Map Location: 11 B5|11] [Description: predicted gene 10387] [Gene Type: unknown]	Gm10387
68134	1.71302684417125	9.440408658028	23.4147987485823	2.40449700993025e-17	3.65017674213724e-14	29.6941933872474	68134 [Gene Symbol: Upf3b] [Locus Tag: RP23-43O20.2] [Chromosome: X] [Map Location: X|X A2] [Description: UPF3 regulator of nonsense transcripts homolog B (yeast)] [Gene Type: protein-coding]	Upf3b
12405	1.71099168200343	6.93130805051516	10.9876154592872	1.54552834826337e-10	6.46639487483942e-09	14.1711489552598	12405 [Gene Symbol: Cbln2] [Locus Tag: ] [Chromosome: 18] [Map Location: 18 E4|18 58.63 cM] [Description: cerebellin 2 precursor protein] [Gene Type: protein-coding]	Cbln2
212124	1.6959157163561	8.85993243307966	16.6128469199685	3.70689077942618e-14	9.28213094242087e-12	22.5404760111712	212124 [Gene Symbol: E030019B06Rik] [Locus Tag: mCG_55818] [Chromosome: 7] [Map Location: 7 F4|7] [Description: RIKEN cDNA E030019B06 gene] [Gene Type: protein-coding]	E030019B06Rik
233813	1.69261819082953	10.0991008350965	14.9880900228666	3.15059517977877e-13	5.17059502173287e-11	20.4093791231418	233813 [Gene Symbol: Vwa3a] [Locus Tag: ] [Chromosome: 7] [Map Location: 7 F2|7] [Description: von Willebrand factor A domain containing 3A] [Gene Type: protein-coding]	Vwa3a
18703	1.69227530792888	12.6125049139417	16.3403145670846	5.24063883954534e-14	1.17860997012701e-11	22.1967493262905	18703 [Gene Symbol: Pigr] [Locus Tag: ] [Chromosome: 1] [Map Location: 1 E3|1 56.89 cM] [Description: polymeric immunoglobulin receptor] [Gene Type: protein-coding]	Pigr
545005	1.6918784073087	9.46128192149741	13.9812803268454	1.30945205829393e-12	1.51453719256672e-10	18.9827291318233	545005 [Gene Symbol: LOC545005] [Locus Tag: ] [Chromosome: 14] [Map Location: 14 A1|14] [Description: uncharacterized LOC545005] [Gene Type: protein-coding]	LOC545005
72012	1.67934346168716	7.44870798238267	12.1009609155172	2.36592448380576e-11	1.41225687491901e-09	16.0690141181985	72012 [Gene Symbol: 1600020E01Rik] [Locus Tag: ] [Chromosome: 6] [Map Location: 6 D1|6] [Description: RIKEN cDNA 1600020E01 gene] [Gene Type: miscRNA]	1600020E01Rik
100043484	1.67549184934651	11.1663382721107	15.8122639059592	1.03970503794988e-13	2.14576099874171e-11	21.5153830188204	100043484 [Gene Symbol: Gm4470] [Locus Tag: ] [Chromosome: 19] [Map Location: 19 D2|19] [Description: predicted gene 4470] [Gene Type: unknown]	Gm4470
104798	1.6676533700351	12.5374727079677	17.4404128678195	1.33355201150714e-14	4.15999959140227e-12	23.5526654274454	104798 [Gene Symbol: E030019B13Rik] [Locus Tag: ] [Chromosome: 12] [Map Location: 12 C1|12] [Description: RIKEN cDNA E030019B13 gene] [Gene Type: miscRNA]	E030019B13Rik
211064	1.66753386224246	7.36116733714905	4.63297764889334	0.000120911256268681	0.000562715750816246	0.443248626061625	211064 [Gene Symbol: Alkbh1] [Locus Tag: ] [Chromosome: 12] [Map Location: 12 D3|12] [Description: alkB, alkylation repair homolog 1 (E. coli)] [Gene Type: protein-coding]	Alkbh1
241638	1.66412020270914	14.1450700670574	7.52983044816103	1.33636300288873e-07	1.63603432344579e-06	7.30870629477157	241638 [Gene Symbol: Lzts3] [Locus Tag: RP23-100C5.8] [Chromosome: 2] [Map Location: 2 F1|2] [Description: leucine zipper, putative tumor suppressor family member 3] [Gene Type: protein-coding]	Lzts3
404583	1.65148456118909	7.71648619868184	14.3299919014525	7.92171368549425e-13	1.04570925927701e-10	19.4866879224896	404583 [Gene Symbol: AL118220] [Locus Tag: ] [Chromosome: 13] [Map Location: ] [Description: expressed sequence AL118220] [Gene Type: unknown]	AL118220
54194	1.65141015704139	10.0484288850786	18.1556351541377	5.69852172574962e-15	2.09714233631413e-12	24.391139659269	54194 [Gene Symbol: Akap8l] [Locus Tag: ] [Chromosome: 17] [Map Location: 17|17 B2] [Description: A kinase (PRKA) anchor protein 8-like] [Gene Type: protein-coding]	Akap8l
69282	1.65011961692525	7.33725877586551	18.2216149675824	5.27646339755069e-15	1.97169260712475e-12	24.466869943776	69282 [Gene Symbol: 1700001J03Rik] [Locus Tag: ] [Chromosome: 5] [Map Location: 5 G3|5] [Description: RIKEN cDNA 1700001J03 gene] [Gene Type: protein-coding]	1700001J03Rik
101214	1.64609121803663	13.0812699951253	10.7625850767802	2.29559676641252e-10	8.78074800935333e-09	13.7704463306093	101214 [Gene Symbol: Tra2a] [Locus Tag: ] [Chromosome: 6] [Map Location: 6 B2.3|6] [Description: transformer 2 alpha homolog (Drosophila)] [Gene Type: protein-coding]	Tra2a
381284	1.6423981714269	8.17019961490514	10.658535867764	2.76172550562776e-10	1.00871504971718e-08	13.5831482277014	381284 [Gene Symbol: E030010N08Rik] [Locus Tag: ] [Chromosome: 1] [Map Location: 1 D|1] [Description: RIKEN cDNA E030010N08 gene] [Gene Type: protein-coding]	E030010N08Rik
101563	1.63794716311719	10.169181228151	16.5010329868654	4.27020377018817e-14	1.02692058786238e-11	22.4000928686753	101563 [Gene Symbol: AI426330] [Locus Tag: ] [Chromosome: 7] [Map Location: ] [Description: expressed sequence AI426330] [Gene Type: protein-coding]	AI426330
381352	1.63693312287371	7.53948536293171	15.4545866782871	1.67198176644499e-13	3.12390500962942e-11	21.0419346406922	381352 [Gene Symbol: Mamdc4] [Locus Tag: RP23-464C2.5] [Chromosome: 2] [Map Location: 2 A3|2] [Description: MAM domain containing 4] [Gene Type: protein-coding]	Mamdc4
207686	1.63625990812021	10.0469109270193	14.322449378796	8.00745744534992e-13	1.05131423724381e-10	19.4758999639544	207686 [Gene Symbol: A330021E22Rik] [Locus Tag: ] [Chromosome: 5] [Map Location: 5 A1|5] [Description: RIKEN cDNA A330021E22 gene] [Gene Type: protein-coding]	A330021E22Rik
11989	1.63437983482139	7.09895825053674	13.0742146959557	5.08030629385507e-12	4.34491406941711e-10	17.6200854464195	11989 [Gene Symbol: Slc7a3] [Locus Tag: RP23-459H14.2] [Chromosome: X] [Map Location: X C3|X] [Description: solute carrier family 7 (cationic amino acid transporter, y+ system), member 3] [Gene Type: protein-coding]	Slc7a3
217082	1.63400141310462	9.81282901044997	4.66250216175939	0.000112404678325204	0.000528595785448381	0.51598447299175	217082 [Gene Symbol: Hlf] [Locus Tag: RP23-220F20.3] [Chromosome: 11] [Map Location: 11 C-D|11 55.03 cM] [Description: hepatic leukemia factor] [Gene Type: protein-coding]	Hlf
68121	1.62803181073514	9.58541064172458	20.9660981596979	2.62621228286241e-16	1.99337719182641e-13	27.3967507186146	68121 [Gene Symbol: Cep70] [Locus Tag: ] [Chromosome: 9] [Map Location: 9|9 F1] [Description: centrosomal protein 70] [Gene Type: protein-coding]	Cep70
14605	1.62291770435598	14.5594643735956	8.34277067438748	2.37410129152126e-08	3.89888750978769e-07	9.06298003963394	14605 [Gene Symbol: Tsc22d3] [Locus Tag: RP23-440B21.1] [Chromosome: X] [Map Location: X F1|X] [Description: TSC22 domain family, member 3] [Gene Type: protein-coding]	Tsc22d3
353187	1.60907197185101	10.383732523071	4.58054167241476	0.000137644084235844	0.000628900895787134	0.314092065625948	353187 [Gene Symbol: Nr1d2] [Locus Tag: ] [Chromosome: 14] [Map Location: 14 A2|14] [Description: nuclear receptor subfamily 1, group D, member 2] [Gene Type: protein-coding]	Nr1d2
622665	1.58332386794917	8.53647115577894	11.1365576837316	1.19316683571156e-10	5.24065628799241e-09	14.4331167548006	622665 [Gene Symbol: Ccdc17] [Locus Tag: RP23-233B9.8] [Chromosome: 4] [Map Location: 4 D1|4] [Description: coiled-coil domain containing 17] [Gene Type: protein-coding]	Ccdc17
101565	1.57487854392672	10.5055516513216	19.7464123034016	9.51378594705209e-16	4.94524222862714e-13	26.1455001333375	101565 [Gene Symbol: Ccp110] [Locus Tag: ] [Chromosome: 7] [Map Location: 7 F2|7] [Description: centriolar coiled coil protein 110] [Gene Type: protein-coding]	Ccp110
12750	1.57456248883804	10.7649621465961	18.4096269727241	4.24319645301918e-15	1.6623064297965e-12	24.6812062789838	12750 [Gene Symbol: Clk4] [Locus Tag: RP23-9N7.1] [Chromosome: 11] [Map Location: 11 B1.3|11] [Description: CDC like kinase 4] [Gene Type: protein-coding]	Clk4
67684	1.56869096132491	10.8539046665431	20.3852607489644	4.80603031140691e-16	3.24260195093785e-13	26.8104471172349	67684 [Gene Symbol: Luc7l3] [Locus Tag: RP23-244C22.4] [Chromosome: 11] [Map Location: 11|11 C] [Description: LUC7-like 3 (S. cerevisiae)] [Gene Type: protein-coding]	Luc7l3
75290	1.56784895435607	6.14131181255998	5.79015057729362	7.18877478595345e-06	4.86075338912329e-05	3.27491735111105	75290 [Gene Symbol: 4930557B15Rik] [Locus Tag: ] [Chromosome: X] [Map Location: ] [Description: RIKEN cDNA 4930557B15 gene] [Gene Type: miscRNA]	4930557B15Rik
320162	1.55275358040993	9.76939074696125	13.6547936761874	2.11564586446445e-12	2.17741196618547e-10	18.5010525247996	320162 [Gene Symbol: Cep95] [Locus Tag: RP23-170A23.1] [Chromosome: 11] [Map Location: 11 E1|11] [Description: centrosomal protein 95] [Gene Type: protein-coding]	Cep95
77570	1.55204037386361	14.0124805121479	14.8296102432218	3.92178969364831e-13	6.22590522019764e-11	20.1904877924058	77570 [Gene Symbol: 3930401B19Rik] [Locus Tag: ] [Chromosome: 13] [Map Location: ] [Description: RIKEN cDNA 3930401B19 gene] [Gene Type: protein-coding]	3930401B19Rik
11722	1.55146326472795	7.99142690192893	12.5620460514278	1.12868023481571e-11	8.01894009637827e-10	16.815825950527	11722 [Gene Symbol: Amy1] [Locus Tag: ] [Chromosome: 3] [Map Location: 3 F3|3 49.35 cM] [Description: amylase 1, salivary] [Gene Type: protein-coding]	Amy1
56399	1.55014593055234	10.2894200989907	20.2770936245185	5.38774497465112e-16	3.4437615181395e-13	26.6993675994527	56399 [Gene Symbol: Akap8] [Locus Tag: ] [Chromosome: 17] [Map Location: 17|17 B2] [Description: A kinase (PRKA) anchor protein 8] [Gene Type: protein-coding]	Akap8
100503637	1.54399445869162	14.6524015373173	14.0167005609504	1.2437129725671e-12	1.4735875312528e-10	19.0344082751257	100503637 [Gene Symbol: Gm19809] [Locus Tag: ] [Chromosome: 1] [Map Location: ] [Description: predicted gene, 19809] [Gene Type: protein-coding]	Gm19809
233789	1.51637153159515	10.3670425494895	16.7885342808529	2.97293295681099e-14	7.6010072197876e-12	22.7592766305866	233789 [Gene Symbol: Smg1] [Locus Tag: ] [Chromosome: 7] [Map Location: 7 F2|7] [Description: SMG1 homolog, phosphatidylinositol 3-kinase-related kinase (C. elegans)] [Gene Type: protein-coding]	Smg1
67367	1.51598566557058	8.44239117737673	21.6103331588651	1.36718286720475e-16	1.32830018646145e-13	28.0276630798139	67367 [Gene Symbol: Paxbp1] [Locus Tag: ] [Chromosome: 16] [Map Location: 16 C3.3|16] [Description: PAX3 and PAX7 binding protein 1] [Gene Type: protein-coding]	Paxbp1
109280	1.51425696399293	7.5764559749247	10.1125448905003	7.43694272833621e-10	2.28942841481062e-08	12.5788853578715	109280 [Gene Symbol: Slc22a13b-ps] [Locus Tag: ] [Chromosome: 9] [Map Location: 9 F3|9] [Description: solute carrier family 22 (organic cation transporter), member 13b, pseudogene] [Gene Type: pseudo]	Slc22a13b-ps
66625	1.51421866834642	9.83904081526983	22.3897847926201	6.35252239860827e-17	7.71482082698981e-14	28.7650894044944	66625 [Gene Symbol: Sfrs18] [Locus Tag: RP23-38K18.4] [Chromosome: 4] [Map Location: 4 A3|4] [Description: serine/arginine-rich splicing factor 18] [Gene Type: protein-coding]	Sfrs18
402737	1.5025855105176	8.19581103836545	20.9032759125394	2.80154249372073e-16	2.06202017060554e-13	27.3341511257838	402737 [Gene Symbol: A130014A01Rik] [Locus Tag: ] [Chromosome: 8] [Map Location: 8|8] [Description: RIKEN cDNA A130014A01 gene] [Gene Type: protein-coding]	A130014A01Rik
791371	1.49978818506839	8.91727643555855	6.50412089404896	1.33921532307438e-06	1.15553111837135e-05	4.97264310445511	791371 [Gene Symbol: Gm9910] [Locus Tag: ] [Chromosome: 11] [Map Location: ] [Description: predicted gene 9910] [Gene Type: protein-coding]	Gm9910
75019	1.4976242553137	9.0394410789945	13.9726134017886	1.32608105118997e-12	1.5154253772964e-10	18.9700667905831	75019 [Gene Symbol: Rnase10] [Locus Tag: ] [Chromosome: 14] [Map Location: 14 C1|14] [Description: ribonuclease, RNase A family, 10 (non-active)] [Gene Type: protein-coding]	Rnase10
114570	1.49678060395121	7.68442630051052	13.5939275985034	2.31591843084076e-12	2.29597317415066e-10	18.4101788295637	114570 [Gene Symbol: Crip3] [Locus Tag: ] [Chromosome: 17] [Map Location: 17 C|17] [Description: cysteine-rich protein 3] [Gene Type: protein-coding]	Crip3
239652	1.48785764779851	7.6008438316978	16.0056547520331	8.07204911760661e-14	1.71984211418901e-11	21.7673192582631	239652 [Gene Symbol: Zfp641] [Locus Tag: ] [Chromosome: 15] [Map Location: 15 F1|15] [Description: zinc finger protein 641] [Gene Type: protein-coding]	Zfp641
442827	1.48603567065271	9.45740013845393	16.5041907911601	4.25312941433003e-14	1.02692058786238e-11	22.404069678432	442827 [Gene Symbol: Rab44] [Locus Tag: ] [Chromosome: 17] [Map Location: 17 A3.3|17] [Description: RAB44, member RAS oncogene family] [Gene Type: protein-coding]	Rab44
51938	1.48429593369648	8.33406142353338	15.9546222193417	8.62744503176562e-14	1.82219141197004e-11	21.7011096118277	51938 [Gene Symbol: Ccdc39] [Locus Tag: ] [Chromosome: 3] [Map Location: 3 A3|3] [Description: coiled-coil domain containing 39] [Gene Type: protein-coding]	Ccdc39
80733	1.48173744444261	8.95735941046895	16.4931079126944	4.31336984056826e-14	1.02713176527022e-11	22.3901092288465	80733 [Gene Symbol: Car15] [Locus Tag: ] [Chromosome: 16] [Map Location: 16 A3|16 11.05 cM] [Description: carbonic anhydrase 15] [Gene Type: protein-coding]	Car15
17246	1.47759333549902	12.3286968259132	20.0246278044236	7.0494654878115e-16	3.99405005299867e-13	26.4377322347356	17246 [Gene Symbol: Mdm2] [Locus Tag: ] [Chromosome: 10] [Map Location: 10 C1-C3|10 66.32 cM] [Description: transformed mouse 3T3 cell double minute 2] [Gene Type: protein-coding]	Mdm2
100177	1.47675482974463	9.67388530155106	15.7351643803662	1.15093443292536e-13	2.31033441663834e-11	21.4141571156148	100177 [Gene Symbol: Zmym6] [Locus Tag: RP23-153M14.7] [Chromosome: 4] [Map Location: 4 D2.2|4 61.25 cM] [Description: zinc finger, MYM-type 6] [Gene Type: protein-coding]	Zmym6
107166	1.47674905004199	7.96247397621991	14.5327256897219	5.94141555508462e-13	8.43924224663453e-11	19.7748221976278	107166 [Gene Symbol: AI415730] [Locus Tag: ] [Chromosome: 19] [Map Location: ] [Description: expressed sequence AI415730] [Gene Type: protein-coding]	AI415730
14455	1.47594817676051	8.18089737108122	15.678876376892	1.23991256441292e-13	2.44847449406711e-11	21.339969451115	14455 [Gene Symbol: Gas5] [Locus Tag: ] [Chromosome: 1] [Map Location: 1 H2.1|1] [Description: growth arrest specific 5] [Gene Type: miscRNA]	Gas5
320929	1.46994013189287	7.78597977456039	13.522397146633	2.57670222000767e-12	2.52360968636154e-10	18.3029448406581	320929 [Gene Symbol: 4732460I02Rik] [Locus Tag: ] [Chromosome: X] [Map Location: X|X] [Description: RIKEN cDNA 4732460I02 gene] [Gene Type: protein-coding]	4732460I02Rik
231452	1.45359428148978	9.63307873541245	13.707565134636	1.95658566667255e-12	2.04842712318144e-10	18.5795649098581	231452 [Gene Symbol: Sdad1] [Locus Tag: ] [Chromosome: 5] [Map Location: 5 E2|5] [Description: SDA1 domain containing 1] [Gene Type: protein-coding]	Sdad1
27008	1.45349509501649	11.1899260837096	11.2974620507573	9.0466211995647e-11	4.18539775840432e-09	14.7132590283028	27008 [Gene Symbol: Micall1] [Locus Tag: ] [Chromosome: 15] [Map Location: 15 E1|15 37.7 cM] [Description: microtubule associated monooxygenase, calponin and LIM domain containing -like 1] [Gene Type: protein-coding]	Micall1
208777	1.45116540266881	8.8631714278754	18.225410624362	5.25319634511177e-15	1.97169260712475e-12	24.4712183821721	208777 [Gene Symbol: Sned1] [Locus Tag: ] [Chromosome: 1] [Map Location: 1 D|1] [Description: sushi, nidogen and EGF-like domains 1] [Gene Type: protein-coding]	Sned1
235320	1.44284315024489	12.7249259062482	4.424590069617	0.000202436489548322	0.000878502750516206	-0.0697018202070092	235320 [Gene Symbol: Zbtb16] [Locus Tag: ] [Chromosome: 9] [Map Location: 9 A5.3|9 26.47 cM] [Description: zinc finger and BTB domain containing 16] [Gene Type: protein-coding]	Zbtb16
52231	1.42436693638969	9.9175864484474	16.4174000872685	4.74936327161177e-14	1.10792820895729e-11	22.2945101749914	52231 [Gene Symbol: Ankzf1] [Locus Tag: ] [Chromosome: 1] [Map Location: 1 C3|1 38.62 cM] [Description: ankyrin repeat and zinc finger domain containing 1] [Gene Type: protein-coding]	Ankzf1
246746	1.42275928477982	9.43337161239081	9.6842777911508	1.65826150227209e-09	4.28484187539221e-08	11.7653086247292	246746 [Gene Symbol: Cd300lf] [Locus Tag: RP23-342L24.3] [Chromosome: 11] [Map Location: 11 E2|11] [Description: CD300 antigen like family member F] [Gene Type: protein-coding]	Cd300lf
50789	1.42039143572365	8.51425225889596	5.19319398748885	3.04800871915945e-05	0.000169567301373486	1.82169077255944	50789 [Gene Symbol: Fbxl3] [Locus Tag: ] [Chromosome: 14] [Map Location: 14|14 E2.2] [Description: F-box and leucine-rich repeat protein 3] [Gene Type: protein-coding]	Fbxl3
14089	1.40927066705133	8.05382469783048	14.76011962915	4.31960602022107e-13	6.72557119391985e-11	20.0938548701119	14089 [Gene Symbol: Fap] [Locus Tag: RP23-343C17.4] [Chromosome: 2] [Map Location: 2 C1.3|2 35.85 cM] [Description: fibroblast activation protein] [Gene Type: protein-coding]	Fap
434234	1.40885430122509	8.52117843029779	14.8153342085428	4.00028801167076e-13	6.30928542308254e-11	20.170668344356	434234 [Gene Symbol: 2610020H08Rik] [Locus Tag: ] [Chromosome: 7] [Map Location: 7 F3|7] [Description: RIKEN cDNA 2610020H08 gene] [Gene Type: protein-coding]	2610020H08Rik
67392	1.40686002646708	9.87477976685626	14.7343656962904	4.47750481713914e-13	6.79713215646829e-11	20.0579398464811	67392 [Gene Symbol: 4833420G17Rik] [Locus Tag: ] [Chromosome: 13] [Map Location: 13 D2.3|13] [Description: RIKEN cDNA 4833420G17 gene] [Gene Type: protein-coding]	4833420G17Rik
75526	1.39362168038355	7.08513960155615	7.63286136426309	1.06830361858966e-07	1.36256655329007e-06	7.53591695258974	75526 [Gene Symbol: Eppin] [Locus Tag: RP23-140D14.6] [Chromosome: 2] [Map Location: 2 H3|2] [Description: epididymal peptidase inhibitor] [Gene Type: protein-coding]	Eppin
74756	1.38957458399319	9.77415902277701	12.7457334285437	8.45292411447274e-12	6.43614651462158e-10	17.1072730645712	74756 [Gene Symbol: 5830408B19Rik] [Locus Tag: ] [Chromosome: 10] [Map Location: 10|10] [Description: RIKEN cDNA 5830408B19 gene] [Gene Type: protein-coding]	5830408B19Rik
71368	1.38715630750066	8.17994009133397	5.89784701670442	5.55913253922251e-06	3.93431731483612e-05	3.53421265464198	71368 [Gene Symbol: 5430431A17Rik] [Locus Tag: ] [Chromosome: 7] [Map Location: 7 B3|7] [Description: RIKEN cDNA 5430431A17 gene] [Gene Type: protein-coding]	5430431A17Rik
104816	1.38549362261755	9.17484390731377	12.6971242680165	9.1222015286148e-12	6.79659978308359e-10	17.0304779119338	104816 [Gene Symbol: Aspg] [Locus Tag: ] [Chromosome: 12] [Map Location: 12 F1|12] [Description: asparaginase homolog (S. cerevisiae)] [Gene Type: protein-coding]	Aspg
18087	1.38502451355914	11.0107394461103	16.2939959709796	5.56100709971173e-14	1.23918625178806e-11	22.1378014247741	18087 [Gene Symbol: Nktr] [Locus Tag: ] [Chromosome: 9] [Map Location: 9 F4|9 72.57 cM] [Description: natural killer tumor recognition sequence] [Gene Type: protein-coding]	Nktr
142688	1.38341710515125	9.44862161902308	19.5909233496412	1.12676986328252e-15	5.47362264185385e-13	25.9803580103561	142688 [Gene Symbol: Asb13] [Locus Tag: ] [Chromosome: 13] [Map Location: 13 A1|13] [Description: ankyrin repeat and SOCS box-containing 13] [Gene Type: protein-coding]	Asb13
790956	1.3794856472265	14.5520646557775	7.48699183101392	1.46734384760496e-07	1.77314998579487e-06	7.21382365173431	790956 [Gene Symbol: Rs5-8s1] [Locus Tag: ] [Chromosome: 17] [Map Location: 17|17] [Description: 5.8S ribosomal RNA] [Gene Type: rRNA]	Rs5-8s1
320662	1.37468220727335	8.93083888427644	18.7454160213522	2.88899869715334e-15	1.18933710771453e-12	25.058720472138	320662 [Gene Symbol: Casc1] [Locus Tag: RP24-216M19.1] [Chromosome: 6] [Map Location: 6 G3|6 77.37 cM] [Description: cancer susceptibility candidate 1] [Gene Type: protein-coding]	Casc1
21331	1.37299871423772	6.95434893202639	9.85886002923732	1.19265546985816e-09	3.32206521873679e-08	12.0997548527696	21331 [Gene Symbol: T2] [Locus Tag: mCG_1050367] [Chromosome: 17] [Map Location: 17 A1|17 4.92 cM] [Description: brachyury 2] [Gene Type: protein-coding]	T2
68490	1.37266894331893	12.2696012496216	12.3792562128104	1.50978699998032e-11	9.85785388239836e-10	16.5223992436382	68490 [Gene Symbol: Zfp579] [Locus Tag: ] [Chromosome: 7] [Map Location: 7 A1|7] [Description: zinc finger protein 579] [Gene Type: protein-coding]	Zfp579
415115	1.37212462104288	9.98322736604698	14.6708553531584	4.89307755982113e-13	7.29128594174818e-11	19.9691352145765	415115 [Gene Symbol: Neurl2] [Locus Tag: ] [Chromosome: 2] [Map Location: 2 H3|2] [Description: neuralized-like 2 (Drosophila)] [Gene Type: protein-coding]	Neurl2
622404	1.37014275152001	10.4065809031616	21.4186443141275	1.65717871390259e-16	1.49078569562889e-13	27.8420132068027	622404 [Gene Symbol: Ccdc107] [Locus Tag: RP23-195K8.6] [Chromosome: 4] [Map Location: 4 B1|4] [Description: coiled-coil domain containing 107] [Gene Type: protein-coding]	Ccdc107
227644	1.36999909398894	10.6249272919227	15.4861762983165	1.60268975199787e-13	3.01765359583537e-11	21.0841466443005	227644 [Gene Symbol: Snapc4] [Locus Tag: RP23-306D20.4] [Chromosome: 2] [Map Location: 2 A3|2] [Description: small nuclear RNA activating complex, polypeptide 4] [Gene Type: protein-coding]	Snapc4
76658	1.36852739126768	6.71203244007365	13.8728429887732	1.53410843834859e-12	1.69621264370468e-10	18.8238178233967	76658 [Gene Symbol: 1700123K08Rik] [Locus Tag: ] [Chromosome: 5] [Map Location: 5 G2|5] [Description: RIKEN cDNA 1700123K08 gene] [Gene Type: protein-coding]	1700123K08Rik
53319	1.36450518877636	13.3155030839671	14.4071728739161	7.09725076912902e-13	9.63045385091479e-11	19.5967965079081	53319 [Gene Symbol: Nxf1] [Locus Tag: ] [Chromosome: 19] [Map Location: 19 A|19 5.5 cM] [Description: nuclear RNA export factor 1] [Gene Type: protein-coding]	Nxf1
436583	1.36411834097645	7.08396559816798	11.5329936165234	6.06319695925125e-11	3.0745092054959e-09	15.1180447965787	436583 [Gene Symbol: Snora74a] [Locus Tag: ] [Chromosome: 18] [Map Location: 18B2|18] [Description: small nucleolar RNA, H/ACA box 74A] [Gene Type: snoRNA]	Snora74a
100316870	1.36288882021497	14.4645027135595	11.3930371090266	7.68522571029500e-11	3.69034997221472e-09	14.8782666776933	100316870 [Gene Symbol: Gm17821] [Locus Tag: ] [Chromosome: 12] [Map Location: 12|12] [Description: DDB1 and CUL4 associated factor 5 pseudogene] [Gene Type: pseudo]	Gm17821
216190	1.36184862219393	9.71157849938331	19.626239472755	1.08417572093333e-15	5.37419267056116e-13	26.017982388431	216190 [Gene Symbol: Appl2] [Locus Tag: ] [Chromosome: 10] [Map Location: 10 C1|10] [Description: adaptor protein, phosphotyrosine interaction, PH domain and leucine zipper containing 2] [Gene Type: protein-coding]	Appl2
77890	1.35499412082308	9.39734742653475	12.2677882177549	1.80574290461166e-11	1.13921271195098e-09	16.3417726789696	77890 [Gene Symbol: 6720407P12Rik] [Locus Tag: ] [Chromosome: 11] [Map Location: 11|11] [Description: RIKEN cDNA 6720407P12 gene] [Gene Type: protein-coding]	6720407P12Rik
101100	1.35496795303895	8.54016278464033	9.05940670398743	5.56574167790677e-09	1.1632361064854e-07	10.5360808059978	101100 [Gene Symbol: Ttll3] [Locus Tag: ] [Chromosome: 6] [Map Location: 6 E3|6] [Description: tubulin tyrosine ligase-like family, member 3] [Gene Type: protein-coding]	Ttll3
52430	1.35218278096414	11.2745230257886	15.8102624436948	1.04244636605674e-13	2.14576099874171e-11	21.5127609464502	52430 [Gene Symbol: Echdc2] [Locus Tag: RP23-379K6.3] [Chromosome: 4] [Map Location: 4 C7|4 50.3 cM] [Description: enoyl Coenzyme A hydratase domain containing 2] [Gene Type: protein-coding]	Echdc2
76062	1.35185849976571	9.00493561270758	10.9742523332569	1.58201817873682e-10	6.55687407995268e-09	14.1475194066697	76062 [Gene Symbol: 5830428M24Rik] [Locus Tag: ] [Chromosome: 12] [Map Location: 12 C2|12] [Description: RIKEN cDNA 5830428M24 gene] [Gene Type: miscRNA]	5830428M24Rik
328110	1.34672645936571	8.64794307139301	17.1514516174243	1.89642938408555e-14	5.17554756292742e-12	23.2045088483168	328110 [Gene Symbol: Prpf39] [Locus Tag: ] [Chromosome: 12] [Map Location: 12 C1|12] [Description: PRP39 pre-mRNA processing factor 39 homolog (yeast)] [Gene Type: protein-coding]	Prpf39
13207	1.34518406100478	13.1523988465071	15.4148669947781	1.76355526951638e-13	3.24507529858207e-11	20.9887481071508	13207 [Gene Symbol: Ddx5] [Locus Tag: RP23-247J12.4] [Chromosome: 11] [Map Location: 11 E2|11 70.01 cM] [Description: DEAD (Asp-Glu-Ala-Asp) box polypeptide 5] [Gene Type: protein-coding]	Ddx5
100043580	1.34424859854272	6.72610716557735	15.3305002354232	1.97579756304886e-13	3.58135425439506e-11	20.8753661883415	100043580 [Gene Symbol: Gm4532] [Locus Tag: ] [Chromosome: 7] [Map Location: 7 F3|7] [Description: predicted gene 4532] [Gene Type: miscRNA]	Gm4532
320951	1.34371066903175	12.2765990782517	8.28444840722542	2.67954694624237e-08	4.31491558280072e-07	8.94007201862527	320951 [Gene Symbol: Pisd] [Locus Tag: ] [Chromosome: 5] [Map Location: 5 B1|5] [Description: phosphatidylserine decarboxylase] [Gene Type: protein-coding]	Pisd
71564	1.34062476400198	9.35412576729598	15.7463703832362	1.13402788003364e-13	2.29536693151143e-11	21.4288978024593	71564 [Gene Symbol: Izumo4] [Locus Tag: ] [Chromosome: 10] [Map Location: 10 C1|10] [Description: IZUMO family member 4] [Gene Type: protein-coding]	Izumo4
17229	1.33956553125555	7.38931674716168	12.9226262662025	6.41788857188232e-12	5.16172501729966e-10	17.384751241304	17229 [Gene Symbol: Tpsb2] [Locus Tag: ] [Chromosome: 17] [Map Location: 17 A3.3|17 12.53 cM] [Description: tryptase beta 2] [Gene Type: protein-coding]	Tpsb2
245855	1.33821735536703	7.82297546586382	12.7199381078625	8.80148872330406e-12	6.577826449241e-10	17.0665498194819	245855 [Gene Symbol: BC026513] [Locus Tag: ] [Chromosome: 18] [Map Location: 18 E3|18] [Description: cDNA sequence BC026513] [Gene Type: protein-coding]	BC026513
107986	1.33358837057797	8.65259230415221	19.9037993858381	8.02601675032326e-16	4.43054365565003e-13	26.3113252831948	107986 [Gene Symbol: Ddb2] [Locus Tag: RP23-20F9.8] [Chromosome: 2] [Map Location: 2 E1|2] [Description: damage specific DNA binding protein 2] [Gene Type: protein-coding]	Ddb2
271305	1.33033257334178	7.0418143723441	9.45642000484208	2.56410049262259e-09	6.14195629835405e-08	11.3229411693558	271305 [Gene Symbol: Phf21b] [Locus Tag: ] [Chromosome: 15] [Map Location: 15 E2|15] [Description: PHD finger protein 21B] [Gene Type: protein-coding]	Phf21b
257871	1.32891683804154	8.37901107540229	14.7344942086755	4.476702172358e-13	6.79713215646829e-11	20.0581191999777	257871 [Gene Symbol: Olfr1372-ps1] [Locus Tag: ] [Chromosome: 11] [Map Location: 11 B1.3|11] [Description: olfactory receptor 1372, pseudogene 1] [Gene Type: pseudo]	Olfr1372-ps1
18949	1.32576254806257	10.6512891576815	14.0127279180623	1.25091212792851e-12	1.47492255705124e-10	19.0286176415516	18949 [Gene Symbol: Pnn] [Locus Tag: ] [Chromosome: 12] [Map Location: 12 C1|12 26.0 cM] [Description: pinin] [Gene Type: protein-coding]	Pnn
54393	1.32554723846739	7.17113870611533	10.980697678772	1.5643080914263e-10	6.50065617781585e-09	14.1589190816985	54393 [Gene Symbol: Gabbr1] [Locus Tag: ] [Chromosome: 17] [Map Location: 17 B1|17 19.16 cM] [Description: gamma-aminobutyric acid (GABA) B receptor, 1] [Gene Type: protein-coding]	Gabbr1
78754	1.32148244027326	9.54819331075166	9.11560599631354	4.98134749824964e-09	1.06226470048275e-07	10.6487190020897	78754 [Gene Symbol: Galnt15] [Locus Tag: ] [Chromosome: 14] [Map Location: 14 B|14] [Description: UDP-N-acetyl-alpha-D-galactosamine:polypeptide N-acetylgalactosaminyltransferase 15] [Gene Type: protein-coding]	Galnt15
75320	1.31896173230171	9.71842889358065	16.4272518790373	4.69012338134756e-14	1.10600394960729e-11	22.3069735881156	75320 [Gene Symbol: Etnk1] [Locus Tag: ] [Chromosome: 6] [Map Location: 6 G3|6 75.41 cM] [Description: ethanolamine kinase 1] [Gene Type: protein-coding]	Etnk1
242608	1.31776480313306	10.475139693986	11.2269540900159	1.0209716724501e-10	4.62656361047397e-09	14.5908651625573	242608 [Gene Symbol: Podn] [Locus Tag: RP23-40G2.7] [Chromosome: 4] [Map Location: 4 C7|4] [Description: podocan] [Gene Type: protein-coding]	Podn
12651	1.31717637342711	10.7903514242666	17.331948738774	1.52108457525307e-14	4.50556381077095e-12	23.422630999193	12651 [Gene Symbol: Chkb] [Locus Tag: ] [Chromosome: 15] [Map Location: 15 E3|15] [Description: choline kinase beta] [Gene Type: protein-coding]	Chkb
77922	1.31305527887957	7.08051339973888	12.1636853879357	2.13668232816558e-11	1.30069867340385e-09	16.171910466124	77922 [Gene Symbol: A030005L19Rik] [Locus Tag: ] [Chromosome: 1] [Map Location: 1 C5|1] [Description: RIKEN cDNA A030005L19 gene] [Gene Type: protein-coding]	A030005L19Rik
53379	1.31108166825617	10.0769346981813	19.7410565809395	9.56920353845262e-16	4.94524222862714e-13	26.139833773263	53379 [Gene Symbol: Hnrnpa2b1] [Locus Tag: ] [Chromosome: 6] [Map Location: 6 B3|6] [Description: heterogeneous nuclear ribonucleoprotein A2/B1] [Gene Type: protein-coding]	Hnrnpa2b1
319269	1.30957280616747	13.2770926492481	11.8214509123606	3.74395080587578e-11	2.04812660189002e-09	15.605395322526	319269 [Gene Symbol: A130040M12Rik] [Locus Tag: ] [Chromosome: 11] [Map Location: 11 C|11] [Description: RIKEN cDNA A130040M12 gene] [Gene Type: unknown]	A130040M12Rik
18823	1.30955288131626	7.93636004748713	13.8438353699714	1.60075309722038e-12	1.75138252154891e-10	18.7811287581258	18823 [Gene Symbol: Plp1] [Locus Tag: RP23-389M3.1] [Chromosome: X] [Map Location: X F1-F2|X 59.1 cM] [Description: proteolipid protein (myelin) 1] [Gene Type: protein-coding]	Plp1
100045736	1.30935003137041	9.96853582011362	12.0616000724696	2.52268392588061e-11	1.48361912531996e-09	16.0042320488544	-	-
93736	1.30900336468684	9.6648405398407	4.06789927150234	0.000488991186335354	0.00190216318464116	-0.943315170974081	93736 [Gene Symbol: Aff4] [Locus Tag: RP23-226J16.7] [Chromosome: 11] [Map Location: 11 B1.3|11] [Description: AF4/FMR2 family, member 4] [Gene Type: protein-coding]	Aff4
50926	1.30745410754578	11.6483336362768	20.0217978847914	7.07086138906266e-16	3.99405005299867e-13	26.4347805303514	50926 [Gene Symbol: Hnrpdl] [Locus Tag: ] [Chromosome: 5] [Map Location: 5 E4|5 48.46 cM] [Description: heterogeneous nuclear ribonucleoprotein D-like] [Gene Type: protein-coding]	Hnrpdl
103135	1.30728533865706	10.501364160208	12.8309629018085	7.39974008147535e-12	5.76065021919727e-10	17.2413533428703	103135 [Gene Symbol: Pan2] [Locus Tag: ] [Chromosome: 10] [Map Location: 10 D3|10] [Description: PAN2 polyA specific ribonuclease subunit homolog (S. cerevisiae)] [Gene Type: protein-coding]	Pan2
12638	1.30366787733638	7.34769743310689	7.44863411902799	1.59581237311075e-07	1.89910273054811e-06	7.12866108571967	12638 [Gene Symbol: Cftr] [Locus Tag: ] [Chromosome: 6] [Map Location: 6 A3|6 8.1 cM] [Description: cystic fibrosis transmembrane conductance regulator] [Gene Type: protein-coding]	Cftr
434768	1.29997808433606	11.4764678918741	8.34369552258907	2.3695578623465e-08	3.89454672741068e-07	9.06492538189105	434768 [Gene Symbol: Rhox8] [Locus Tag: RP23-202F23.3] [Chromosome: X] [Map Location: X A3.3|X] [Description: reproductive homeobox 8] [Gene Type: protein-coding]	Rhox8
70439	1.2995494427725	9.21186248215381	12.4914955520632	1.26231986058523e-11	8.66115454625837e-10	16.7029788883513	70439 [Gene Symbol: Taf15] [Locus Tag: RP23-249K18.5] [Chromosome: 11] [Map Location: 11|11 B5] [Description: TAF15 RNA polymerase II, TATA box binding protein (TBP)-associated factor] [Gene Type: protein-coding]	Taf15
100504527	1.29809790975711	10.5453515855107	16.5447994206129	4.03978139320222e-14	9.91133841004937e-12	22.4551473872542	100504527 [Gene Symbol: Gm10374] [Locus Tag: ] [Chromosome: 11] [Map Location: 11|11] [Description: predicted gene 10374] [Gene Type: miscRNA]	Gm10374
67039	1.29770657781948	10.0785495434478	16.3718080041757	5.03382844838994e-14	1.15345904889569e-11	22.2367413532308	67039 [Gene Symbol: Rbm25] [Locus Tag: ] [Chromosome: 12] [Map Location: 12 D1|12] [Description: RNA binding motif protein 25] [Gene Type: protein-coding]	Rbm25
81489	1.29427969535707	13.1972683812624	5.28645633854413	2.4274963518101e-05	0.000139290004462829	2.05020325163913	81489 [Gene Symbol: Dnajb1] [Locus Tag: ] [Chromosome: 8] [Map Location: 8|8 C3] [Description: DnaJ (Hsp40) homolog, subfamily B, member 1] [Gene Type: protein-coding]	Dnajb1
54196	1.29287751555233	13.0503470667348	15.091408543431	2.73429036508481e-13	4.64427822919895e-11	20.5509783997146	54196 [Gene Symbol: Pabpn1] [Locus Tag: ] [Chromosome: 14] [Map Location: 14 C3|14 27.98 cM] [Description: poly(A) binding protein, nuclear 1] [Gene Type: protein-coding]	Pabpn1
229279	1.29281450786331	11.7427955678091	15.6157134409794	1.34833477552685e-13	2.64110510990094e-11	21.2564317957138	229279 [Gene Symbol: Hnrnpa3] [Locus Tag: RP23-374O4.1] [Chromosome: 2] [Map Location: 2 A7.2|2] [Description: heterogeneous nuclear ribonucleoprotein A3] [Gene Type: protein-coding]	Hnrnpa3
110962	1.29211986833767	11.780526139772	16.9180145834409	2.52995057249153e-14	6.60752359733837e-12	22.9191585446507	110962 [Gene Symbol: Mbd6] [Locus Tag: ] [Chromosome: 10] [Map Location: 10 D3|10 74.5 cM] [Description: methyl-CpG binding domain protein 6] [Gene Type: protein-coding]	Mbd6
12877	1.29018798106641	9.03071955720651	9.18463414343421	4.3492456848008e-09	9.60352985801152e-08	10.7865013073459	12877 [Gene Symbol: Cpeb1] [Locus Tag: ] [Chromosome: 7] [Map Location: 7 D3|7] [Description: cytoplasmic polyadenylation element binding protein 1] [Gene Type: protein-coding]	Cpeb1
239157	1.2894415486035	8.79635539901215	8.91633973371268	7.3954299731035e-09	1.46874569596656e-07	10.247455775642	239157 [Gene Symbol: Pnma2] [Locus Tag: ] [Chromosome: 14] [Map Location: 14 D1|14] [Description: paraneoplastic antigen MA2] [Gene Type: protein-coding]	Pnma2
69797	1.28888385936893	11.5405059299405	12.3279017801197	1.63932722563029e-11	1.05337616358027e-09	16.4393429797497	69797 [Gene Symbol: 1600029I14Rik] [Locus Tag: ] [Chromosome: 9] [Map Location: 9 E3.3|9] [Description: RIKEN cDNA 1600029I14 gene] [Gene Type: miscRNA]	1600029I14Rik
12659	1.28818575951961	7.21283726025155	14.0547050031057	1.17698004268932e-12	1.41523110182579e-10	19.0897336659448	12659 [Gene Symbol: Ovgp1] [Locus Tag: ] [Chromosome: 3] [Map Location: 3|3 F3] [Description: oviductal glycoprotein 1] [Gene Type: protein-coding]	Ovgp1
106504	1.28786789779999	8.90543620716221	11.9427806944644	3.06465660416044e-11	1.73919262286105e-09	15.807672275473	106504 [Gene Symbol: Stk38] [Locus Tag: ] [Chromosome: 17] [Map Location: 17 A3.3|17] [Description: serine/threonine kinase 38] [Gene Type: protein-coding]	Stk38
67261	1.28722665460217	6.50428674627816	12.4285991137642	1.39531188059042e-11	9.290247627118e-10	16.6019455816424	67261 [Gene Symbol: 2900005J15Rik] [Locus Tag: ] [Chromosome: 5] [Map Location: 5 A3|5] [Description: RIKEN cDNA 2900005J15 gene] [Gene Type: miscRNA]	2900005J15Rik
70960	1.28720011395904	7.23126371755957	17.1819184685024	1.8268718092308e-14	5.04237379254623e-12	23.2414792846821	70960 [Gene Symbol: 4921531P14Rik] [Locus Tag: ] [Chromosome: 18] [Map Location: 18 E3|18] [Description: RIKEN cDNA 4921531P14 gene] [Gene Type: miscRNA]	4921531P14Rik
74747	1.28282363959806	13.4218590889144	5.49426132363082	1.46534298026562e-05	8.99916956957563e-05	2.55761760364069	74747 [Gene Symbol: Ddit4] [Locus Tag: ] [Chromosome: 10] [Map Location: 10|10 B3] [Description: DNA-damage-inducible transcript 4] [Gene Type: protein-coding]	Ddit4
27275	1.28191442431109	8.00264080725408	9.110823825658	5.02851146035961e-09	1.07007577758159e-07	10.6391504537558	27275 [Gene Symbol: Nufip1] [Locus Tag: ] [Chromosome: 14] [Map Location: 14|14 D2] [Description: nuclear fragile X mental retardation protein interacting protein 1] [Gene Type: protein-coding]	Nufip1
56354	1.27989658162376	12.5108868462559	14.2595642341691	8.76100690885131e-13	1.11411569009994e-10	19.3857642669602	56354 [Gene Symbol: Dnajc7] [Locus Tag: RP23-390D17.1] [Chromosome: 11] [Map Location: 11 D|11 63.47 cM] [Description: DnaJ (Hsp40) homolog, subfamily C, member 7] [Gene Type: protein-coding]	Dnajc7
12982	1.27987490491508	12.0668412770494	12.5709820634314	1.1128334962474e-11	7.97333710629886e-10	16.8300831395675	12982 [Gene Symbol: Csf2ra] [Locus Tag: ] [Chromosome: 19] [Map Location: 19 D3|19 56.89 cM] [Description: colony stimulating factor 2 receptor, alpha, low-affinity (granulocyte-macrophage)] [Gene Type: protein-coding]	Csf2ra
170942	1.27930580427894	12.5814678138859	3.80842658377662	0.000926163360697082	0.00333937595666855	-1.57204292471793	170942 [Gene Symbol: Erdr1] [Locus Tag: ] [Chromosome: X|Y] [Map Location: X;Y|Y] [Description: erythroid differentiation regulator 1] [Gene Type: protein-coding]	Erdr1
72873	1.27242816064083	8.76851222068507	9.94896338680999	1.00756597996738e-09	2.91342501040805e-08	12.270855954554	72873 [Gene Symbol: Ccdc176] [Locus Tag: ] [Chromosome: 12] [Map Location: 12 D1|12] [Description: coiled-coil domain containing 176] [Gene Type: protein-coding]	Ccdc176
50708	1.2691953406894	11.3560167448047	12.8512530017141	7.16971869269732e-12	5.61759023635243e-10	17.2731666920092	50708 [Gene Symbol: Hist1h1c] [Locus Tag: RP23-480B19.5] [Chromosome: 13] [Map Location: 13|13 A2-A3] [Description: histone cluster 1, H1c] [Gene Type: protein-coding]	Hist1h1c
77767	1.26115059312612	10.707391292882	13.2106718163895	4.12380665868116e-12	3.68246837987892e-10	17.8300213603796	77767 [Gene Symbol: Ermn] [Locus Tag: RP23-255J22.2] [Chromosome: 2] [Map Location: 2 C2|2] [Description: ermin, ERM-like protein] [Gene Type: protein-coding]	Ermn
320961	1.2590721968714	7.36838150579537	14.2113790412671	9.38809190075115e-13	1.187642521757e-10	19.3164657117546	320961 [Gene Symbol: A630026N12Rik] [Locus Tag: ] [Chromosome: 2] [Map Location: 2|2] [Description: RIKEN cDNA A630026N12 gene] [Gene Type: protein-coding]	A630026N12Rik
225372	1.25884118973732	10.4660186576266	11.7730533304385	4.05691870584989e-11	2.20444068112725e-09	15.5242637741964	225372 [Gene Symbol: Apbb3] [Locus Tag: ] [Chromosome: 18] [Map Location: 18 B2|18] [Description: amyloid beta (A4) precursor protein-binding, family B, member 3] [Gene Type: protein-coding]	Apbb3
236790	1.25829133853518	8.9820711423911	9.91410316115165	1.07537311729873e-09	3.05494007556362e-08	12.2047796824162	236790 [Gene Symbol: Ddx26b] [Locus Tag: ] [Chromosome: X] [Map Location: X A5|X] [Description: DEAD/H (Asp-Glu-Ala-Asp/His) box polypeptide 26B] [Gene Type: protein-coding]	Ddx26b
676974	1.25621814161823	11.8339341317751	16.3500187081018	5.17598766719042e-14	1.17494920045222e-11	22.2090797766212	-	-
224440	1.25620532061006	9.69235034213823	12.3391145903902	1.61009084885065e-11	1.04009299541844e-09	16.4575009302055	224440 [Gene Symbol: Setd4] [Locus Tag: ] [Chromosome: 16] [Map Location: 16 C4|16] [Description: SET domain containing 4] [Gene Type: protein-coding]	Setd4
70727	1.2549905891212	13.3454451085194	10.2030830125805	6.29508680591075e-10	1.98831421883961e-08	12.7479397814162	70727 [Gene Symbol: Rasgef1a] [Locus Tag: ] [Chromosome: 6] [Map Location: 6 F1|6] [Description: RasGEF domain family, member 1A] [Gene Type: protein-coding]	Rasgef1a
70807	1.25429184449229	10.8073099124867	13.6285387139155	2.19973170022365e-12	2.22920336508023e-10	18.4618955070293	70807 [Gene Symbol: Arrdc2] [Locus Tag: ] [Chromosome: 8] [Map Location: 8|8 C1] [Description: arrestin domain containing 2] [Gene Type: protein-coding]	Arrdc2
628239	1.25390954546091	11.5945123563923	11.6701329304959	4.8160555326955e-11	2.55967555434663e-09	15.3508827881143	628239 [Gene Symbol: Gm14411] [Locus Tag: ] [Chromosome: 2] [Map Location: 2 H4|2] [Description: predicted gene 14411] [Gene Type: pseudo]	Gm14411
17248	1.25140520520071	8.34509358037108	14.3053351871345	8.205610075605e-13	1.06883618860634e-10	19.4514035202	17248 [Gene Symbol: Mdm4] [Locus Tag: ] [Chromosome: 1] [Map Location: 1 G-G|1 57.75 cM] [Description: transformed mouse 3T3 cell double minute 4] [Gene Type: protein-coding]	Mdm4
21685	1.25106633347071	14.7397879143651	4.81095989670576	7.79212144497172e-05	0.000384666332773532	0.881747700066719	21685 [Gene Symbol: Tef] [Locus Tag: ] [Chromosome: 15] [Map Location: 15 E1|15 38.25 cM] [Description: thyrotroph embryonic factor] [Gene Type: protein-coding]	Tef
192199	1.25023753371652	10.429169863942	13.8108242471191	1.68027040894087e-12	1.81387057612288e-10	18.7324553510822	192199 [Gene Symbol: Rspo1] [Locus Tag: RP23-325M14.2] [Chromosome: 4] [Map Location: 4 D2.2|4] [Description: R-spondin homolog (Xenopus laevis)] [Gene Type: protein-coding]	Rspo1
228960	1.24935374862489	8.43106091056881	19.156066380443	1.82029251652611e-15	8.18760832109307e-13	25.5114138494981	228960 [Gene Symbol: Stx16] [Locus Tag: RP23-477F4.3] [Chromosome: 2] [Map Location: 2 H4|2] [Description: syntaxin 16] [Gene Type: protein-coding]	Stx16
193740	1.24714153782688	9.99238329925989	3.54202061361021	0.00177479608875413	0.00591412020849897	-2.20805079963671	193740 [Gene Symbol: Hspa1a] [Locus Tag: ] [Chromosome: 17] [Map Location: 17 B1|17 18.51 cM] [Description: heat shock protein 1A] [Gene Type: protein-coding]	Hspa1a
235633	1.24519162824053	12.05767946868	15.3194282784321	2.0055623250254e-13	3.60837802315125e-11	20.8604447594928	235633 [Gene Symbol: Als2cl] [Locus Tag: ] [Chromosome: 9] [Map Location: 9 F3|9 60.79 cM] [Description: ALS2 C-terminal like] [Gene Type: protein-coding]	Als2cl
69849	1.2361948148164	7.63064608197144	9.31641099519999	3.36234529238369e-09	7.74838755281854e-08	11.0477989103245	69849 [Gene Symbol: 2010007H06Rik] [Locus Tag: ] [Chromosome: 9] [Map Location: 9|9] [Description: RIKEN cDNA 2010007H06 gene] [Gene Type: protein-coding]	2010007H06Rik
100038847	1.23292986985355	7.84846472639039	11.6409809509974	5.0568391400575e-11	2.64965298782151e-09	15.3015618135482	100038847 [Gene Symbol: Gm10406] [Locus Tag: ] [Chromosome: 14] [Map Location: 14 A1|14] [Description: predicted gene 10406] [Gene Type: protein-coding]	Gm10406
330483	1.23224165672655	6.57035042667856	9.35059322099329	3.14634063523069e-09	7.33411398168122e-08	11.1152079689816	330483 [Gene Symbol: Ceacam16] [Locus Tag: ] [Chromosome: 7] [Map Location: 7 A3|7] [Description: carcinoembryonic antigen-related cell adhesion molecule 16] [Gene Type: protein-coding]	Ceacam16
60425	1.23196024161321	7.2773300936327	9.38831040014413	2.92456637240656e-09	6.8699025744084e-08	11.1894117638703	60425 [Gene Symbol: Doc2g] [Locus Tag: ] [Chromosome: 19] [Map Location: 19 A|19] [Description: double C2, gamma] [Gene Type: protein-coding]	Doc2g
329307	1.23157564096519	7.47599720069042	13.3100781755135	3.54619717108549e-12	3.27504118207207e-10	17.9818309866941	329307 [Gene Symbol: A430110L20Rik] [Locus Tag: ] [Chromosome: 1] [Map Location: 1 H5|1] [Description: RIKEN cDNA A430110L20 gene] [Gene Type: unknown]	A430110L20Rik
665001	1.22896206711656	11.569914175126	11.3680866096065	8.01873903893498e-11	3.81267373442362e-09	14.8352898458096	665001 [Gene Symbol: Gm14391] [Locus Tag: RP23-330D3.3] [Chromosome: 2] [Map Location: 2 H4|2] [Description: predicted gene 14391] [Gene Type: protein-coding]	Gm14391
19668	1.22765401447382	10.4125786847134	18.885848882639	2.4643944833255e-15	1.05013469483321e-12	25.2146287833541	19668 [Gene Symbol: Rbpjl] [Locus Tag: RP23-462O16.5] [Chromosome: 2] [Map Location: 2 H3|2 85.16 cM] [Description: recombination signal binding protein for immunoglobulin kappa J region-like] [Gene Type: protein-coding]	Rbpjl
66776	1.22665198564386	8.12695477062382	10.2122683635994	6.18986183335116e-10	1.96017671538809e-08	12.7650341702104	66776 [Gene Symbol: Pisd-ps3] [Locus Tag: ] [Chromosome: Y] [Map Location: Y|Y] [Description: phosphatidylserine decarboxylase, pseudogene 3] [Gene Type: pseudo]	Pisd-ps3
545667	1.22300128742642	6.7234463638632	9.28692228139706	3.5609922624416e-09	8.13668307266641e-08	10.989523375591	545667 [Gene Symbol: Fam159a] [Locus Tag: RP23-46M23.4] [Chromosome: 4] [Map Location: 4 C7|4] [Description: family with sequence similarity 159, member A] [Gene Type: protein-coding]	Fam159a
328186	1.22184690906836	7.96029059188764	12.0208403297214	2.69641261746111e-11	1.56682215467734e-09	15.9369741000663	328186 [Gene Symbol: Gm10336] [Locus Tag: ] [Chromosome: 13] [Map Location: 13 A1|13] [Description: predicted gene 10336] [Gene Type: miscRNA]	Gm10336
268853	1.22160618377762	7.13535841275926	8.76772595704247	9.96346380172311e-09	1.8673037984572e-07	9.94476796994888	268853 [Gene Symbol: Gm671] [Locus Tag: ] [Chromosome: 15] [Map Location: 15 F2|15] [Description: predicted gene 671] [Gene Type: protein-coding]	Gm671
626802	1.22152276577731	10.9947695829117	11.9561173576968	2.9982248401823e-11	1.70948082495746e-09	15.8298099961521	626802 [Gene Symbol: Gm14322] [Locus Tag: ] [Chromosome: 2] [Map Location: 2 H4|2] [Description: predicted gene 14322] [Gene Type: protein-coding]	Gm14322
22157	1.22104856905948	8.69309279371732	14.6393798889966	5.1137088943435e-13	7.52768941422481e-11	19.9249987799535	22157 [Gene Symbol: Tulp1] [Locus Tag: RP24-68J3.5] [Chromosome: 17] [Map Location: 17 A3.3|17] [Description: tubby like protein 1] [Gene Type: protein-coding]	Tulp1
52710	1.21651489093454	9.0701126857415	3.42373470620662	0.00236301582622389	0.00759699422940463	-2.48638879656778	52710 [Gene Symbol: Slc52a2] [Locus Tag: ] [Chromosome: 15] [Map Location: 15 D3|15 36.04 cM] [Description: solute carrier protein 52, member 2] [Gene Type: protein-coding]	Slc52a2
20928	1.21617437503781	8.41648791988457	12.2833143604836	1.76114808602334e-11	1.11688057079428e-09	16.3670091869723	20928 [Gene Symbol: Abcc9] [Locus Tag: ] [Chromosome: 6] [Map Location: 6 G2|6 74.35 cM] [Description: ATP-binding cassette, sub-family C (CFTR/MRP), member 9] [Gene Type: protein-coding]	Abcc9
382035	1.21615770378977	6.91355643456057	10.8718324870306	1.89309801824754e-10	7.50105346903989e-09	13.9657215623918	382035 [Gene Symbol: Pabpn1l] [Locus Tag: ] [Chromosome: 8] [Map Location: 8 E1|8] [Description: poly(A)binding protein nuclear 1-like] [Gene Type: protein-coding]	Pabpn1l
100126824	1.2147010290145	10.9716136261363	10.30954956598	5.18100137569021e-10	1.68995445473003e-08	12.9454414821098	100126824 [Gene Symbol: Sco2] [Locus Tag: ] [Chromosome: 15] [Map Location: 15|15] [Description: SCO cytochrome oxidase deficient homolog 2 (yeast)] [Gene Type: protein-coding]	Sco2
110809	1.21393877186488	10.3163229305657	10.5349947905477	3.4451174772877e-10	1.22158333439184e-08	13.3590831993837	110809 [Gene Symbol: Srsf1] [Locus Tag: RP23-199A2.2] [Chromosome: 11] [Map Location: 11 C|11 52.4 cM] [Description: serine/arginine-rich splicing factor 1] [Gene Type: protein-coding]	Srsf1
263803	1.21392206071168	11.0001014623423	13.9736627982017	1.32405597714163e-12	1.5154253772964e-10	18.9716003114671	263803 [Gene Symbol: Pkn3] [Locus Tag: RP23-261D24.2] [Chromosome: 2] [Map Location: 2 B|2] [Description: protein kinase N3] [Gene Type: protein-coding]	Pkn3
16494	1.21163856644283	7.88716825361986	6.86670052270968	5.8385174277614e-07	5.74136638878124e-06	5.81336242252203	16494 [Gene Symbol: Kcna6] [Locus Tag: ] [Chromosome: 6] [Map Location: 6 F3|6 61.72 cM] [Description: potassium voltage-gated channel, shaker-related, subfamily, member 6] [Gene Type: protein-coding]	Kcna6
106618	1.2095915122557	9.01724375966263	9.95449324924662	9.97223334325144e-10	2.8869556099432e-08	12.2813235661242	106618 [Gene Symbol: Wdr90] [Locus Tag: ] [Chromosome: 17] [Map Location: 17 A3.3|17] [Description: WD repeat domain 90] [Gene Type: protein-coding]	Wdr90
18551	1.20016319319384	7.53747766853113	7.63275120220136	1.06855856640182e-07	1.36256655329007e-06	7.53567476551949	18551 [Gene Symbol: Pcsk4] [Locus Tag: ] [Chromosome: 10] [Map Location: 10 C1|10 39.72 cM] [Description: proprotein convertase subtilisin/kexin type 4] [Gene Type: protein-coding]	Pcsk4
232798	1.19864208670648	8.20853520959645	10.0294875705271	8.67321623491058e-10	2.60400184338372e-08	12.4229035287895	232798 [Gene Symbol: Leng8] [Locus Tag: ] [Chromosome: 7] [Map Location: 7 A1|7] [Description: leukocyte receptor cluster (LRC) member 8] [Gene Type: protein-coding]	Leng8
71742	1.19731404736354	9.92009330909781	14.4355650872026	6.81686240558086e-13	9.46141548395163e-11	19.637172730438	71742 [Gene Symbol: Ulk3] [Locus Tag: ] [Chromosome: 9] [Map Location: 9|9 C] [Description: unc-51-like kinase 3] [Gene Type: protein-coding]	Ulk3
224088	1.19567528007732	10.3866170189115	11.9469742122463	3.04360505211722e-11	1.73129093936476e-09	15.8146352136897	224088 [Gene Symbol: Atp13a3] [Locus Tag: ] [Chromosome: 16] [Map Location: 16 B2|16] [Description: ATPase type 13A3] [Gene Type: protein-coding]	Atp13a3
100303732	1.19506649440241	9.77438340456077	10.8600445228227	1.93276381327262e-10	7.63331711554126e-09	13.9447187490696	100303732 [Gene Symbol: Gm14431] [Locus Tag: ] [Chromosome: 2] [Map Location: 2|2] [Description: predicted gene 14431] [Gene Type: protein-coding]	Gm14431
70113	1.19256718306294	11.61759296953	12.3809130526339	1.5057891021257e-11	9.85785388239836e-10	16.5250743313995	70113 [Gene Symbol: Odf3b] [Locus Tag: ] [Chromosome: 15] [Map Location: 15 E3|15] [Description: outer dense fiber of sperm tails 3B] [Gene Type: protein-coding]	Odf3b
627924	1.19198842880309	6.93026179462077	6.01729084111188	4.18599979755487e-06	3.06800691257725e-05	3.82055334402466	627924 [Gene Symbol: Gm6811] [Locus Tag: ] [Chromosome: 17] [Map Location: 17 A3.2|17] [Description: sperm motility kinase Y pseudogene] [Gene Type: pseudo]	Gm6811
217935	1.1910035613584	8.88469439407637	13.4060792217034	3.06786063260255e-12	2.91075261348763e-10	18.1275493894785	217935 [Gene Symbol: Wdr60] [Locus Tag: ] [Chromosome: 12] [Map Location: 12 F2|12] [Description: WD repeat domain 60] [Gene Type: protein-coding]	Wdr60
18541	1.19081310116564	12.0785800553569	14.7404589593093	4.43961251297657e-13	6.79713215646829e-11	20.0664421660595	18541 [Gene Symbol: Pcnt] [Locus Tag: ] [Chromosome: 10] [Map Location: 10 C1|10] [Description: pericentrin (kendrin)] [Gene Type: protein-coding]	Pcnt
212892	1.19032106178444	8.41351100512073	11.5680507973594	5.715499259976e-11	2.91887313176807e-09	15.177763672432	212892 [Gene Symbol: Rsph4a] [Locus Tag: ] [Chromosome: 10] [Map Location: 10 B1|10] [Description: radial spoke head 4 homolog A (Chlamydomonas)] [Gene Type: protein-coding]	Rsph4a
100042217	1.18946679013614	7.71473273111985	12.6756695742327	9.43488664081905e-12	6.95115101433037e-10	16.9965073337603	100042217 [Gene Symbol: Gm3727] [Locus Tag: ] [Chromosome: 14] [Map Location: 14 A1|14] [Description: predicted gene 3727] [Gene Type: protein-coding]	Gm3727
210710	1.18917079378987	11.3070853279253	11.3570123956929	8.17154385827444e-11	3.83904504397733e-09	14.816192201132	210710 [Gene Symbol: Gab3] [Locus Tag: RP23-184H6.3] [Chromosome: X] [Map Location: X A7.3|X] [Description: growth factor receptor bound protein 2-associated protein 3] [Gene Type: protein-coding]	Gab3
68738	1.18672159827059	12.3451743618774	17.0385524578656	2.17917324564787e-14	5.81647680918034e-12	23.0669644302559	68738 [Gene Symbol: Acss1] [Locus Tag: RP23-156P22.4] [Chromosome: 2] [Map Location: 2 G3|2] [Description: acyl-CoA synthetase short-chain family member 1] [Gene Type: protein-coding]	Acss1
100041290	1.18429315275594	6.94844512517162	11.7123944236789	4.48791073861019e-11	2.41700363481381e-09	15.4222173505642	100041290 [Gene Symbol: D4Ertd617e] [Locus Tag: mCG_145480] [Chromosome: 4] [Map Location: 4 D2.1|4 54.97 cM] [Description: DNA segment, Chr 4, ERATO Doi 617, expressed] [Gene Type: miscRNA]	D4Ertd617e
78672	1.18353405669827	7.49263391343886	12.7352026386124	8.59345930638228e-12	6.48766823083928e-10	17.0906560785261	78672 [Gene Symbol: 9530057J20Rik] [Locus Tag: ] [Chromosome: 8] [Map Location: 4 C5|8] [Description: RIKEN cDNA 9530057J20 gene] [Gene Type: protein-coding]	9530057J20Rik
192285	1.18088995689208	9.48867022597416	13.3440309361006	3.36873419758161e-12	3.14704557404075e-10	18.0334669499176	192285 [Gene Symbol: Phf21a] [Locus Tag: RP23-316M14.1] [Chromosome: 2] [Map Location: 2 E1|2] [Description: PHD finger protein 21A] [Gene Type: protein-coding]	Phf21a
110524	1.17972353340845	10.094863345202	11.4143146514136	7.41218054109172e-11	3.57921378056813e-09	14.9148615385386	110524 [Gene Symbol: Dgkq] [Locus Tag: ] [Chromosome: 5] [Map Location: 5 F|5 53.24 cM] [Description: diacylglycerol kinase, theta] [Gene Type: protein-coding]	Dgkq
77832	1.17927071680786	9.10626733227719	15.7886624286426	1.07251415249632e-13	2.18910052520866e-11	21.4844439404612	77832 [Gene Symbol: Tchp] [Locus Tag: ] [Chromosome: 5] [Map Location: 5 F|5] [Description: trichoplein, keratin filament binding] [Gene Type: protein-coding]	Tchp
100039307	1.17776175781238	7.92578357604762	9.834480127715	1.24855105704498e-09	3.43832841548362e-08	12.0532827263061	100039307 [Gene Symbol: Gm2149] [Locus Tag: ] [Chromosome: 1] [Map Location: 1 H6|1] [Description: predicted gene 2149] [Gene Type: miscRNA]	Gm2149
74103	1.17706569260004	7.30981322678024	12.8460447459154	7.22804511500076e-12	5.64507999351297e-10	17.2650044303632	74103 [Gene Symbol: Nebl] [Locus Tag: RP23-419K8.1] [Chromosome: 2] [Map Location: 2|2 A2] [Description: nebulette] [Gene Type: protein-coding]	Nebl
78102	1.16962615704842	8.8392676028631	9.9420549889441	1.02064309277131e-09	2.93030733809956e-08	12.2577734818689	78102 [Gene Symbol: 8430426J06Rik] [Locus Tag: ] [Chromosome: 15] [Map Location: 15|15] [Description: RIKEN cDNA 8430426J06 gene] [Gene Type: miscRNA]	8430426J06Rik
76971	1.16881115086627	8.9206329749516	6.20613434482985	2.68159060404131e-06	2.09431363927844e-05	4.27042365996709	76971 [Gene Symbol: 2810007J24Rik] [Locus Tag: ] [Chromosome: 7] [Map Location: 7 A1|7] [Description: RIKEN cDNA 2810007J24 gene] [Gene Type: protein-coding]	2810007J24Rik
81013	1.1687806206928	7.11550596005439	10.3560037001723	4.76088519884449e-10	1.58407041910594e-08	13.0311806719747	81013 [Gene Symbol: Vmn1r65] [Locus Tag: ] [Chromosome: 7] [Map Location: 7 A1|7] [Description: vomeronasal 1 receptor 65] [Gene Type: protein-coding]	Vmn1r65
12890	1.16800848261911	13.9745187924111	10.8324658747187	2.02896533822537e-10	7.94863533873486e-09	13.8955175631799	12890 [Gene Symbol: Cplx2] [Locus Tag: ] [Chromosome: 13] [Map Location: 13 B1|13] [Description: complexin 2] [Gene Type: protein-coding]	Cplx2
56149	1.16712299501485	11.2668541366152	12.8110395739062	7.63306843042482e-12	5.90444583142001e-10	17.2100753321662	56149 [Gene Symbol: Grasp] [Locus Tag: MNCb-4428] [Chromosome: 15] [Map Location: 15|15 F3] [Description: GRP1 (general receptor for phosphoinositides 1)-associated scaffold protein] [Gene Type: protein-coding]	Grasp
109828	1.16706762275653	8.76559621229835	10.5107744845598	3.59847980581762e-10	1.25941608074214e-08	13.3149399298537	109828 [Gene Symbol: C7] [Locus Tag: ] [Chromosome: 15] [Map Location: 15 A1|15 1.98 cM] [Description: complement component 7] [Gene Type: protein-coding]	C7
69159	1.16624421761562	8.88021748991822	7.02507358097306	4.08406142068363e-07	4.26350600884179e-06	6.17557886541082	69159 [Gene Symbol: Rhebl1] [Locus Tag: ] [Chromosome: 15] [Map Location: 15|15 F2] [Description: Ras homolog enriched in brain like 1] [Gene Type: protein-coding]	Rhebl1
70564	1.16619343908519	11.2504719387827	9.06642017682104	5.48910069927226e-09	1.15034311375862e-07	10.5501603711124	70564 [Gene Symbol: Fam213a] [Locus Tag: ] [Chromosome: 14] [Map Location: 14 B|14] [Description: family with sequence similarity 213, member A] [Gene Type: protein-coding]	Fam213a
67120	1.16512368515626	9.37030513235869	18.5877867361185	3.45768283525613e-15	1.39972763975894e-12	24.882340250763	67120 [Gene Symbol: Ttc14] [Locus Tag: ] [Chromosome: 3] [Map Location: 3|3 B] [Description: tetratricopeptide repeat domain 14] [Gene Type: protein-coding]	Ttc14
436493	1.16380106034111	15.1946441794712	10.5687773959205	3.2424285331342e-10	1.15816686237201e-08	13.420536373243	-	-
19044	1.16353991127607	9.71108583162756	15.5183184191504	1.53524609258433e-13	2.91324940177976e-11	21.1270171657859	19044 [Gene Symbol: Ppox] [Locus Tag: ] [Chromosome: 1] [Map Location: 1 H2|1] [Description: protoporphyrinogen oxidase] [Gene Type: protein-coding]	Ppox
18798	1.16289912773397	10.042784791082	11.1429931482614	1.17996620437553e-10	5.19206506124587e-09	14.4443780966148	18798 [Gene Symbol: Plcb4] [Locus Tag: RP23-7A19.1] [Chromosome: 2] [Map Location: 2 F3|2 66.64 cM] [Description: phospholipase C, beta 4] [Gene Type: protein-coding]	Plcb4
54214	1.16279273716013	12.2978523604533	13.139744334124	4.59509412116999e-12	4.01475687442798e-10	17.7211252678328	54214 [Gene Symbol: Golga4] [Locus Tag: ] [Chromosome: 9] [Map Location: 9 F3|9] [Description: golgi autoantigen, golgin subfamily a, 4] [Gene Type: protein-coding]	Golga4
414089	1.16213653733971	6.34826807491102	5.21607865006533	2.88226183155563e-05	0.000161493097177981	1.87780242465995	414089 [Gene Symbol: Gja6] [Locus Tag: RP23-213O8.3] [Chromosome: X] [Map Location: X F4|X 73.95 cM] [Description: gap junction protein, alpha 6] [Gene Type: protein-coding]	Gja6
100503467	1.16108166384279	7.17238557667563	8.47255261194456	1.81651223042997e-08	3.10058085487796e-07	9.33484382174711	100503467 [Gene Symbol: AA667203] [Locus Tag: ] [Chromosome: 18] [Map Location: 18 E1|18 37.57 cM] [Description: expressed sequence AA667203] [Gene Type: unknown]	AA667203
100503757	1.15985868139017	14.4059995624092	10.7469528885038	2.36006165819332e-10	8.96474953598176e-09	13.7423890864963	100503757 [Gene Symbol: Gm19875] [Locus Tag: ] [Chromosome: 10] [Map Location: 10|10 19.91 cM] [Description: predicted gene, 19875] [Gene Type: protein-coding]	Gm19875
72997	1.15925953042404	9.07839085031572	15.5619164492028	1.44844953178406e-13	2.77018824232307e-11	21.1850391792249	72997 [Gene Symbol: 2900056M20Rik] [Locus Tag: ] [Chromosome: X] [Map Location: X F3|X] [Description: RIKEN cDNA 2900056M20 gene] [Gene Type: miscRNA]	2900056M20Rik
414085	1.1577560697706	8.17097003161402	20.2884059881564	5.32361274776105e-16	3.4437615181395e-13	26.7110128935407	414085 [Gene Symbol: 9330151L19Rik] [Locus Tag: ] [Chromosome: 12] [Map Location: 12 C2|12] [Description: RIKEN cDNA 9330151L19 gene] [Gene Type: miscRNA]	9330151L19Rik
19125	1.15503711078009	11.0526501224571	11.875612679107	3.42322514614834e-11	1.89400263268331e-09	15.6958883765999	19125 [Gene Symbol: Prodh] [Locus Tag: ] [Chromosome: 16] [Map Location: 16 A3|16 11.19 cM] [Description: proline dehydrogenase] [Gene Type: protein-coding]	Prodh
170787	1.15393652265593	9.6979839437156	17.4849516496566	1.26367186503344e-14	4.09553308499867e-12	23.6058378381238	170787 [Gene Symbol: Hdac10] [Locus Tag: ] [Chromosome: 15] [Map Location: 15 E3|15] [Description: histone deacetylase 10] [Gene Type: protein-coding]	Hdac10
52808	1.15304916708729	9.16655181372785	14.0387155901514	1.20459084827095e-12	1.44129591692872e-10	19.0664725378642	52808 [Gene Symbol: Tspyl2] [Locus Tag: RP23-147K15.1] [Chromosome: X] [Map Location: X F2|X 68.46 cM] [Description: TSPY-like 2] [Gene Type: protein-coding]	Tspyl2
17918	1.15006490649057	8.75066005396006	10.4427860735974	4.06792547934436e-10	1.39747496878629e-08	13.1906471298884	17918 [Gene Symbol: Myo5a] [Locus Tag: RP24-189I2.1] [Chromosome: 9] [Map Location: 9 D|9 42.26 cM] [Description: myosin VA] [Gene Type: protein-coding]	Myo5a
100038411	1.14902821385716	7.92166181544585	11.3863442132025	7.77325281019246e-11	3.71662475407017e-09	14.8667451559091	100038411 [Gene Symbol: Gm15998] [Locus Tag: ] [Chromosome: 3] [Map Location: ] [Description: predicted gene 15998] [Gene Type: unknown]	Gm15998
319189	1.14890189431165	7.94498706259896	7.14709728227055	3.10791627143551e-07	3.38272402042243e-06	6.45251347717057	319189 [Gene Symbol: Hist2h2bb] [Locus Tag: ] [Chromosome: 3] [Map Location: 3 F1-F2|3] [Description: histone cluster 2, H2bb] [Gene Type: protein-coding]	Hist2h2bb
67296	1.14865271759651	8.40658190426955	13.0748440945365	5.07540103585253e-12	4.34491406941711e-10	17.6210578905063	67296 [Gene Symbol: Socs4] [Locus Tag: ] [Chromosome: 14] [Map Location: 14 C1|14] [Description: suppressor of cytokine signaling 4] [Gene Type: protein-coding]	Socs4
69862	1.14815832106382	7.11229953064311	13.0902153833824	4.95711874706693e-12	4.28482054261597e-10	17.644795175289	69862 [Gene Symbol: 1810064F22Rik] [Locus Tag: ] [Chromosome: 9] [Map Location: 9 A3|9] [Description: RIKEN cDNA 1810064F22 gene] [Gene Type: miscRNA]	1810064F22Rik
19290	1.14785035470215	9.96074567788119	8.15468914410045	3.51325877327691e-08	5.370266982009e-07	8.66497970790193	19290 [Gene Symbol: Pura] [Locus Tag: ] [Chromosome: 18] [Map Location: 18|18 B3] [Description: purine rich element binding protein A] [Gene Type: protein-coding]	Pura
22249	1.14782247590298	11.2392424520186	12.6395973166543	9.98594074878632e-12	7.28373918460273e-10	16.9392874280617	22249 [Gene Symbol: Unc13b] [Locus Tag: RP23-177I18.1] [Chromosome: 4] [Map Location: 4 B1|4] [Description: unc-13 homolog B (C. elegans)] [Gene Type: protein-coding]	Unc13b
54615	1.14753269895737	10.0362693417687	11.4149477447493	7.40421218304132e-11	3.57921378056813e-09	14.9159496046158	54615 [Gene Symbol: Npff] [Locus Tag: ] [Chromosome: 15] [Map Location: 15 F3|15] [Description: neuropeptide FF-amide peptide precursor] [Gene Type: protein-coding]	Npff
14356	1.1473822023284	8.67387577476286	10.1625872391197	6.78155026860048e-10	2.10905345037179e-08	12.6724508462261	14356 [Gene Symbol: Timm10b] [Locus Tag: ] [Chromosome: 7] [Map Location: 7|7 F1] [Description: translocase of inner mitochondrial membrane 10B] [Gene Type: protein-coding]	Timm10b
66660	1.1442073075278	11.0714523539393	12.9695468884475	5.96865473389127e-12	4.84858377362827e-10	17.457833485587	66660 [Gene Symbol: Sltm] [Locus Tag: ] [Chromosome: 9] [Map Location: 9 D|9] [Description: SAFB-like, transcription modulator] [Gene Type: protein-coding]	Sltm
231326	1.14296103794554	9.53854469185518	14.5852320099805	5.51779754964353e-13	8.02525656786178e-11	19.8488749018638	231326 [Gene Symbol: Aasdh] [Locus Tag: ] [Chromosome: 5] [Map Location: 5 C3.3|5] [Description: aminoadipate-semialdehyde dehydrogenase] [Gene Type: protein-coding]	Aasdh
100040711	1.14289235081734	9.28794422831431	11.4219602721322	7.31654163558303e-11	3.56804550092879e-09	14.9279986759319	100040711 [Gene Symbol: Gm2921] [Locus Tag: ] [Chromosome: 8] [Map Location: 8 B2|8] [Description: predicted gene 2921] [Gene Type: miscRNA]	Gm2921
73545	1.14108580837281	10.1362743380518	12.6682946325769	9.54492376835086e-12	7.00412850179679e-10	16.9848194319191	73545 [Gene Symbol: 1700094D03Rik] [Locus Tag: ] [Chromosome: 3] [Map Location: 3 F1|3] [Description: RIKEN cDNA 1700094D03 gene] [Gene Type: protein-coding]	1700094D03Rik
21389	1.139034932052	8.4625180893344	15.5856070374059	1.40344145515502e-13	2.70541186541749e-11	21.2165058765132	21389 [Gene Symbol: Tbx6] [Locus Tag: ] [Chromosome: 7] [Map Location: 7 F3|7 69.25 cM] [Description: T-box 6] [Gene Type: protein-coding]	Tbx6
14256	1.13839838526373	9.76604573133515	12.2249948831207	1.93482628019407e-11	1.20072970647267e-09	16.2720852299676	14256 [Gene Symbol: Flt3l] [Locus Tag: ] [Chromosome: 7] [Map Location: 7 B2-C|7 29.14 cM] [Description: FMS-like tyrosine kinase 3 ligand] [Gene Type: protein-coding]	Flt3l
402724	1.13706256532945	8.19180634524965	14.4106517562056	7.06225980294879e-13	9.63045385091479e-11	19.6017475028542	402724 [Gene Symbol: A330106F07Rik] [Locus Tag: ] [Chromosome: 2] [Map Location: 2|2] [Description: RIKEN cDNA A330106F07 gene] [Gene Type: protein-coding]	A330106F07Rik
76936	1.13704432069476	12.8576725474626	12.3493453486969	1.58388724891984e-11	1.02589433037371e-09	16.4740571801596	76936 [Gene Symbol: Hnrnpm] [Locus Tag: RP24-225N8.1] [Chromosome: 17] [Map Location: 17 B1|17] [Description: heterogeneous nuclear ribonucleoprotein M] [Gene Type: protein-coding]	Hnrnpm
16871	1.13660330583064	7.30326260563824	10.3289982873134	5.00062640232556e-10	1.64135425251467e-08	12.9813696179728	16871 [Gene Symbol: Lhx3] [Locus Tag: RP23-297I16.2] [Chromosome: 2] [Map Location: 2 A2-C1|2 18.44 cM] [Description: LIM homeobox protein 3] [Gene Type: protein-coding]	Lhx3
545013	1.13630008117668	7.32288782820678	15.2990069736573	2.06169080423062e-13	3.65521225868303e-11	20.8328979931757	545013 [Gene Symbol: Gm5797] [Locus Tag: ] [Chromosome: 14] [Map Location: 14 A1|14] [Description: predicted gene 5797] [Gene Type: protein-coding]	Gm5797
403174	1.1335297796034	8.44632420382416	9.75558997965782	1.44873344703189e-09	3.84259390862465e-08	11.9023889531955	403174 [Gene Symbol: Msantd1] [Locus Tag: ] [Chromosome: 5] [Map Location: 5 B2|5] [Description: Myb/SANT-like DNA-binding domain containing 1] [Gene Type: protein-coding]	Msantd1
17427	1.13095831722238	9.72117657325082	14.1759090572428	9.87940100602468e-13	1.22428964813946e-10	19.2653241199611	17427 [Gene Symbol: Mns1] [Locus Tag: ] [Chromosome: 9] [Map Location: 9 D|9] [Description: meiosis-specific nuclear structural protein 1] [Gene Type: protein-coding]	Mns1
100043381	1.12984171309102	10.2853782566853	10.3301462748885	4.99018491486437e-10	1.64014345598296e-08	12.9834888780938	100043381 [Gene Symbol: Gm14308] [Locus Tag: RP24-562O19.2] [Chromosome: 2] [Map Location: 2 H4|2] [Description: predicted gene 14308] [Gene Type: protein-coding]	Gm14308
12675	1.12947425570583	11.4643342884786	13.0848215283398	4.99829500957368e-12	4.30509175487713e-10	17.6364682627764	12675 [Gene Symbol: Chuk] [Locus Tag: ] [Chromosome: 19] [Map Location: 19 C3|19 36.71 cM] [Description: conserved helix-loop-helix ubiquitous kinase] [Gene Type: protein-coding]	Chuk
230872	1.12860119874516	9.37135770239748	13.4321623285083	2.94984869717838e-12	2.83197134410141e-10	18.1669903192924	230872 [Gene Symbol: Crocc] [Locus Tag: RP23-183L1.6] [Chromosome: 4] [Map Location: 4 D3|4] [Description: ciliary rootlet coiled-coil, rootletin] [Gene Type: protein-coding]	Crocc
320825	1.12849036827875	10.1224541119149	9.06654980261656	5.48769449510853e-09	1.15034311375862e-07	10.5504205342208	320825 [Gene Symbol: Samd5] [Locus Tag: ] [Chromosome: 10] [Map Location: 10 A1|10] [Description: sterile alpha motif domain containing 5] [Gene Type: protein-coding]	Samd5
231727	1.12707336144423	7.47401985450509	14.2959076822613	8.31693522362378e-13	1.06883618860634e-10	19.4378985919581	231727 [Gene Symbol: B3gnt4] [Locus Tag: ] [Chromosome: 5] [Map Location: 5 F|5] [Description: UDP-GlcNAc:betaGal beta-1,3-N-acetylglucosaminyltransferase 4] [Gene Type: protein-coding]	B3gnt4
621699	1.12502826408594	14.1177244533235	10.7296661414042	2.43353822219372e-10	9.16616627874946e-09	13.7113284265584	621699 [Gene Symbol: Gm6252] [Locus Tag: ] [Chromosome: 19] [Map Location: 19 A|19] [Description: predicted gene 6252] [Gene Type: unknown]	Gm6252
70806	1.12473362683832	7.8027741957497	9.7294616797011	1.52212800420208e-09	3.99686130746642e-08	11.8522388708171	-	-
234395	1.12220282484678	11.6861967887328	12.411152109157	1.43472247602582e-11	9.46955821200845e-10	16.5738477095001	234395 [Gene Symbol: Ushbp1] [Locus Tag: ] [Chromosome: 8] [Map Location: 8 B3.3|8] [Description: Usher syndrome 1C binding protein 1] [Gene Type: protein-coding]	Ushbp1
270150	1.12192153788481	12.9367204106704	9.93246587163331	1.03908635255763e-09	2.97622269071608e-08	12.2396045732245	270150 [Gene Symbol: Ccdc153] [Locus Tag: ] [Chromosome: 9] [Map Location: 9 A5.2|9] [Description: coiled-coil domain containing 153] [Gene Type: protein-coding]	Ccdc153
21749	1.12161934153455	9.64023133666033	11.1928001597781	1.08278472711242e-10	4.83451438177085e-09	14.5313740192123	21749 [Gene Symbol: Terf1] [Locus Tag: ] [Chromosome: 1] [Map Location: 1 E3|1 4.88 cM] [Description: telomeric repeat binding factor 1] [Gene Type: protein-coding]	Terf1
70615	1.12142194701585	9.50182557776387	10.7913716458864	2.1816146843857e-10	8.42436233212149e-09	13.8220378401956	70615 [Gene Symbol: Ankrd24] [Locus Tag: ] [Chromosome: 10] [Map Location: 10 C1|10 39.72 cM] [Description: ankyrin repeat domain 24] [Gene Type: protein-coding]	Ankrd24
224902	1.12044309742411	8.98123715152967	11.0594019500445	1.36389787858784e-10	5.85295328145228e-09	14.2977313735081	224902 [Gene Symbol: Safb2] [Locus Tag: ] [Chromosome: 17] [Map Location: 17 D|17] [Description: scaffold attachment factor B2] [Gene Type: protein-coding]	Safb2
243725	1.1186997309511	9.38090368939351	12.2641343975149	1.81640692052126e-11	1.1429717018793e-09	16.3358300308239	243725 [Gene Symbol: Ppp1r9a] [Locus Tag: ] [Chromosome: 6] [Map Location: 6 A1|6 1.86 cM] [Description: protein phosphatase 1, regulatory (inhibitor) subunit 9A] [Gene Type: protein-coding]	Ppp1r9a
574437	1.11841211829024	7.84175243734948	3.31141514304559	0.00309548765770736	0.00960233712874253	-2.74791933926908	574437 [Gene Symbol: Xlr3b] [Locus Tag: ] [Chromosome: X] [Map Location: X A7.2|X] [Description: X-linked lymphocyte-regulated 3B] [Gene Type: protein-coding]	Xlr3b
232811	1.11808356244141	12.3193462290641	12.455639498597	1.33643738885333e-11	9.03447819287666e-10	16.6454314608782	232811 [Gene Symbol: Suv420h2] [Locus Tag: ] [Chromosome: 7] [Map Location: 7 A1|7] [Description: suppressor of variegation 4-20 homolog 2 (Drosophila)] [Gene Type: protein-coding]	Suv420h2
381626	1.1106309734305	8.15859446033534	13.9901883889894	1.29258613512372e-12	1.50218299693876e-10	18.9957367827342	381626 [Gene Symbol: Rbm33] [Locus Tag: ] [Chromosome: 5] [Map Location: 5 B1|5] [Description: RNA binding motif protein 33] [Gene Type: protein-coding]	Rbm33
381741	1.10982805462503	8.98906229220592	10.2735744715705	5.5326211472121e-10	1.79175780059513e-08	12.8788615050788	381741 [Gene Symbol: Lrrc43] [Locus Tag: ] [Chromosome: 5] [Map Location: 5 F|5] [Description: leucine rich repeat containing 43] [Gene Type: protein-coding]	Lrrc43
66293	1.10844642661368	8.12185271085348	16.168659577059	6.53427370891131e-14	1.42982859563736e-11	21.9775092740325	66293 [Gene Symbol: 1810032O08Rik] [Locus Tag: RP23-313J14.6] [Chromosome: 11] [Map Location: 11 E2|11] [Description: RIKEN cDNA 1810032O08 gene] [Gene Type: miscRNA]	1810032O08Rik
100503589	1.10764937912074	8.34260258872648	7.14650482254149	3.11202600197347e-07	3.38272402042243e-06	6.45117344884175	100503589 [Gene Symbol: 4930512M02Rik] [Locus Tag: RP23-3J16.2] [Chromosome: 11] [Map Location: 11 A1|11] [Description: RIKEN cDNA 4930512M02 gene] [Gene Type: other]	4930512M02Rik
236604	1.1068446913922	12.7380788343626	6.45434227763477	1.50280463104051e-06	1.27227681015486e-05	4.8560207570996	236604 [Gene Symbol: Pisd-ps1] [Locus Tag: ] [Chromosome: 11] [Map Location: 11 A1|11] [Description: phosphatidylserine decarboxylase, pseudogene 1] [Gene Type: pseudo]	Pisd-ps1
16456	1.10442949127654	12.8182146825039	11.0707441671194	1.3372909438996e-10	5.74893092679248e-09	14.3176766746758	16456 [Gene Symbol: F11r] [Locus Tag: ] [Chromosome: 1] [Map Location: 1 H2|1 79.43 cM] [Description: F11 receptor] [Gene Type: protein-coding]	F11r
68505	1.10415480987279	14.7576301382611	7.4806867200826	1.48770757532399e-07	1.79597064100618e-06	7.19983818035635	68505 [Gene Symbol: Vps51] [Locus Tag: ] [Chromosome: 19] [Map Location: 19 A|19] [Description: vacuolar protein sorting 51 homolog (S. cerevisiae)] [Gene Type: protein-coding]	Vps51
320183	1.1041002055672	9.17089710249222	9.78645594625686	1.36672480868631e-09	3.68848654202019e-08	11.9615205598755	320183 [Gene Symbol: Msrb3] [Locus Tag: ] [Chromosome: 10] [Map Location: 10 D2|10] [Description: methionine sulfoxide reductase B3] [Gene Type: protein-coding]	Msrb3
224814	1.10224092648071	9.20366354891131	10.9336285416075	1.69853016643762e-10	6.89892963421461e-09	14.0755579298821	224814 [Gene Symbol: Abcc10] [Locus Tag: ] [Chromosome: 17] [Map Location: 17 C|17] [Description: ATP-binding cassette, sub-family C (CFTR/MRP), member 10] [Gene Type: protein-coding]	Abcc10
654788	1.10066380067267	7.62171952763718	11.4547202970933	6.92101192613239e-11	3.41675729011849e-09	14.984214540063	654788 [Gene Symbol: 4732440D04Rik] [Locus Tag: ] [Chromosome: 1] [Map Location: 1 A2|1] [Description: RIKEN cDNA 4732440D04 gene] [Gene Type: unknown]	4732440D04Rik
71345	1.09893907119818	8.10356113299151	8.46547830379027	1.84310745306016e-08	3.14156048613181e-07	9.32008295603269	71345 [Gene Symbol: Ano9] [Locus Tag: ] [Chromosome: 7] [Map Location: 7 F5|7] [Description: anoctamin 9] [Gene Type: protein-coding]	Ano9
71017	1.09859606834645	8.08313400850128	10.2303676491752	5.98781625387259e-10	1.90863607598834e-08	12.7986873625336	71017 [Gene Symbol: 4933407E14Rik] [Locus Tag: ] [Chromosome: 15] [Map Location: 15|15] [Description: RIKEN cDNA 4933407E14 gene] [Gene Type: protein-coding]	4933407E14Rik
74645	1.09772035443541	11.8627781799378	8.74579526558483	1.04140220571037e-08	1.93013169443774e-07	9.89985210833677	74645 [Gene Symbol: Fam46c] [Locus Tag: DN-384L23.3] [Chromosome: 3] [Map Location: 3 F2.2|3] [Description: family with sequence similarity 46, member C] [Gene Type: protein-coding]	Fam46c
20747	1.09590924563062	10.6407167698549	10.0323850566537	8.62669150511457e-10	2.59645241595697e-08	12.4283594984851	20747 [Gene Symbol: Spop] [Locus Tag: RP23-67E18.3] [Chromosome: 11] [Map Location: 11 D|11 59.01 cM] [Description: speckle-type POZ protein] [Gene Type: protein-coding]	Spop
56738	1.09466692743267	10.0782833067298	14.032917739307	1.2147682756111e-12	1.44634836501559e-10	19.0580323132327	56738 [Gene Symbol: Mocs1] [Locus Tag: ] [Chromosome: 17] [Map Location: 17 C|17] [Description: molybdenum cofactor synthesis 1] [Gene Type: protein-coding]	Mocs1
216867	1.08996562145213	12.6911557403848	10.0309219770836	8.65015170017196e-10	2.60029127036481e-08	12.4256046490945	216867 [Gene Symbol: Slc16a11] [Locus Tag: DN-160I24.2] [Chromosome: 11] [Map Location: 11 B3|11] [Description: solute carrier family 16 (monocarboxylic acid transporters), member 11] [Gene Type: protein-coding]	Slc16a11
68790	1.08939427716568	8.75544554713124	13.9323586497618	1.40624385967287e-12	1.5740210648661e-10	18.9111666774122	68790 [Gene Symbol: Fendrr] [Locus Tag: ] [Chromosome: 8] [Map Location: 8|8] [Description: Foxf1 adjacent non-coding developmental regulatory RNA] [Gene Type: miscRNA]	Fendrr
23856	1.08932883457775	9.6977595077874	17.3530359528303	1.48258471603591e-14	4.44574076145633e-12	23.4479725794053	23856 [Gene Symbol: Dido1] [Locus Tag: RP24-209P15.1] [Chromosome: 2] [Map Location: 2 H4|2] [Description: death inducer-obliterator 1] [Gene Type: protein-coding]	Dido1
20272	1.08915718375043	9.44153829611618	10.9839451107505	1.55546298711483e-10	6.4915189852289e-09	14.1646608773014	20272 [Gene Symbol: Scn7a] [Locus Tag: RP23-276I21.3] [Chromosome: 2] [Map Location: 2 C1.3|2 39.21 cM] [Description: sodium channel, voltage-gated, type VII, alpha] [Gene Type: protein-coding]	Scn7a
105511	1.08894016654647	7.64551384785873	9.60560009773654	1.92616504639922e-09	4.85821628369582e-08	11.6133162100738	105511 [Gene Symbol: Fam170b] [Locus Tag: ] [Chromosome: 14] [Map Location: 14|14 A3] [Description: family with sequence similarity 170, member B] [Gene Type: protein-coding]	Fam170b
241116	1.08859309938805	7.52242848235943	11.6686375885867	4.8281122889762e-11	2.56048077264068e-09	15.3483551589869	241116 [Gene Symbol: Ccdc108] [Locus Tag: ] [Chromosome: 1] [Map Location: 1 C3|1] [Description: coiled-coil domain containing 108] [Gene Type: protein-coding]	Ccdc108
270627	1.08652651679151	8.40391163303528	13.8718412178563	1.5363612401294e-12	1.69621264370468e-10	18.8223448335014	270627 [Gene Symbol: Taf1] [Locus Tag: RP23-312D15.6] [Chromosome: X] [Map Location: X D|X 44.29 cM] [Description: TAF1 RNA polymerase II, TATA box binding protein (TBP)-associated factor] [Gene Type: protein-coding]	Taf1
69440	1.08461357911179	7.02807530500053	10.9871514670955	1.54678060944531e-10	6.46639487483942e-09	14.1703288424799	69440 [Gene Symbol: Dennd6b] [Locus Tag: ] [Chromosome: 15] [Map Location: 15 E3|15] [Description: DENN/MADD domain containing 6B] [Gene Type: protein-coding]	Dennd6b
58801	1.08340048758431	9.50733404719692	11.0156494476376	1.47178440061474e-10	6.26062544772879e-09	14.22065297432	58801 [Gene Symbol: Pmaip1] [Locus Tag: ] [Chromosome: 18] [Map Location: 18 E1|18] [Description: phorbol-12-myristate-13-acetate-induced protein 1] [Gene Type: protein-coding]	Pmaip1
70552	1.08232224666237	10.1741549453072	13.2291615210888	4.00940103665185e-12	3.60179184745937e-10	17.8583295612498	70552 [Gene Symbol: Lrrc56] [Locus Tag: ] [Chromosome: 7] [Map Location: 7 F5|7] [Description: leucine rich repeat containing 56] [Gene Type: protein-coding]	Lrrc56
69207	1.08179894280374	8.70711842454392	8.86061181231732	8.26718789932945e-09	1.60384765884036e-07	10.1342962321161	69207 [Gene Symbol: Srsf11] [Locus Tag: ] [Chromosome: 3] [Map Location: 3 H4|3] [Description: serine/arginine-rich splicing factor 11] [Gene Type: protein-coding]	Srsf11
224903	1.08054930319587	11.2155802403908	11.1695443684913	1.12708409918291e-10	4.99557403011929e-09	14.4907894600978	224903 [Gene Symbol: Safb] [Locus Tag: ] [Chromosome: 17] [Map Location: 17 D|17] [Description: scaffold attachment factor B] [Gene Type: protein-coding]	Safb
67712	1.08017524617398	9.46160245571024	11.6980553379905	4.5965670964704e-11	2.45916339661166e-09	15.3980359006014	67712 [Gene Symbol: Slc25a37] [Locus Tag: ] [Chromosome: 14] [Map Location: 14 D2|14] [Description: solute carrier family 25, member 37] [Gene Type: protein-coding]	Slc25a37
16977	1.07960023579253	11.230281308013	11.4932593946113	6.48394145544518e-11	3.22722241826451e-09	15.0501934185813	16977 [Gene Symbol: Lrrc23] [Locus Tag: ] [Chromosome: 6] [Map Location: 6 F2|6 59.17 cM] [Description: leucine rich repeat containing 23] [Gene Type: protein-coding]	Lrrc23
269701	1.07905836135604	7.99405687049351	13.6199180497919	2.22809214931022e-12	2.23392804201216e-10	18.4490246704763	269701 [Gene Symbol: Wdr66] [Locus Tag: ] [Chromosome: 5] [Map Location: 5 F|5] [Description: WD repeat domain 66] [Gene Type: protein-coding]	Wdr66
68972	1.07874688366616	9.62077515433178	12.0646200633203	2.51028317909177e-11	1.48271174519539e-09	16.0092083260197	68972 [Gene Symbol: Tatdn3] [Locus Tag: ] [Chromosome: 1] [Map Location: 1 H6|1] [Description: TatD DNase domain containing 3] [Gene Type: protein-coding]	Tatdn3
170791	1.0773752620137	11.0822597890256	15.8615131987723	9.74560925106479e-14	2.04061295775097e-11	21.579808130175	170791 [Gene Symbol: Rbm39] [Locus Tag: RP23-107C23.3] [Chromosome: 2] [Map Location: 2 H1|2] [Description: RNA binding motif protein 39] [Gene Type: protein-coding]	Rbm39
624086	1.07710051576358	8.64675676039706	10.7285793107461	2.43823621341699e-10	9.16754170088007e-09	13.7093744343476	624086 [Gene Symbol: A230045G11Rik] [Locus Tag: ] [Chromosome: 17] [Map Location: 17 A1|17] [Description: RIKEN cDNA A230045G11 gene] [Gene Type: unknown]	A230045G11Rik
110751	1.0767376579208	7.20176526691678	11.2990571757663	9.0219573026939e-11	4.18195268941092e-09	14.7160214481822	110751 [Gene Symbol: Adam33] [Locus Tag: RP23-228H14.4] [Chromosome: 2] [Map Location: 2 F1|2 63.26 cM] [Description: a disintegrin and metallopeptidase domain 33] [Gene Type: protein-coding]	Adam33
18700	1.07482046335891	9.41754505310521	10.5258073366894	3.50247931495952e-10	1.23385911164899e-08	13.3423467282915	18700 [Gene Symbol: Piga] [Locus Tag: RP23-202H24.3] [Chromosome: X] [Map Location: X F3-F4|X 76.49 cM] [Description: phosphatidylinositol glycan anchor biosynthesis, class A] [Gene Type: protein-coding]	Piga
100503812	1.07431180059012	11.1615290310674	6.83443803469407	6.28192110920425e-07	6.12084116658293e-06	5.73919430692094	100503812 [Gene Symbol: 3300002A11Rik] [Locus Tag: ] [Chromosome: 12] [Map Location: 12|12] [Description: RIKEN cDNA 3300002A11 gene] [Gene Type: unknown]	3300002A11Rik
72091	1.07214891259691	8.57517177423953	9.16916264741329	4.48331995878242e-09	9.78394954886489e-08	10.7556741140754	72091 [Gene Symbol: Snhg7] [Locus Tag: ] [Chromosome: 2] [Map Location: 2 A3|2] [Description: small nucleolar RNA host gene (non-protein coding) 7] [Gene Type: miscRNA]	Snhg7
72587	1.07147143059604	11.6199528114399	12.9072624487977	6.57250582380718e-12	5.26863346384332e-10	17.360773971459	72587 [Gene Symbol: Pan3] [Locus Tag: ] [Chromosome: 5] [Map Location: 5|5 G2] [Description: PAN3 polyA specific ribonuclease subunit homolog (S. cerevisiae)] [Gene Type: protein-coding]	Pan3
668066	1.07109543791064	10.7653786590083	11.0031943715419	1.50408687879346e-10	6.35458503860643e-09	14.1986703664635	668066 [Gene Symbol: Gm14418] [Locus Tag: RP23-67E6.2] [Chromosome: 2] [Map Location: 2 H4|2] [Description: novel KRAB box and zinc finger, C2H2 type domain containing protein] [Gene Type: pseudo]	Gm14418
69479	1.07043817193992	8.78857295106881	11.4075174414981	7.49829528658942e-11	3.6136129804756e-09	14.9031766736464	69479 [Gene Symbol: 1700029J07Rik] [Locus Tag: ] [Chromosome: 8] [Map Location: 8 B1.1|8] [Description: RIKEN cDNA 1700029J07 gene] [Gene Type: protein-coding]	1700029J07Rik
14254	1.07013829485386	11.0880465908898	13.4530567625005	2.85871957721377e-12	2.766352183703e-10	18.1985392308992	14254 [Gene Symbol: Flt1] [Locus Tag: ] [Chromosome: 5] [Map Location: 5 G|5 87.01 cM] [Description: FMS-like tyrosine kinase 1] [Gene Type: protein-coding]	Flt1
72962	1.07000699612642	10.6810973513951	9.17059489063288	4.47073087296318e-09	9.77715287162718e-08	10.7585291994523	72962 [Gene Symbol: Tymp] [Locus Tag: ] [Chromosome: 15] [Map Location: 15 F1|15 44.86 cM] [Description: thymidine phosphorylase] [Gene Type: protein-coding]	Tymp
56706	1.06954426103482	9.59992941383675	15.0525041744933	2.88389468920821e-13	4.79773411686152e-11	20.4977610563142	56706 [Gene Symbol: Ccnl1] [Locus Tag: ] [Chromosome: 3] [Map Location: 3 E1|3] [Description: cyclin L1] [Gene Type: protein-coding]	Ccnl1
17281	1.06947995452922	9.19935638261971	13.063631407854	5.16352948024714e-12	4.3699291827778e-10	17.6037281166109	17281 [Gene Symbol: Fyco1] [Locus Tag: ] [Chromosome: 9] [Map Location: 9 F|9 74.52 cM] [Description: FYVE and coiled-coil domain containing 1] [Gene Type: protein-coding]	Fyco1
13876	1.06356052372062	7.98189712942548	10.4294906710835	4.1669116636506e-10	1.42348969618016e-08	13.1662756811937	13876 [Gene Symbol: Erg] [Locus Tag: ] [Chromosome: 16] [Map Location: 16 C4|16 56.04 cM] [Description: avian erythroblastosis virus E-26 (v-ets) oncogene related] [Gene Type: protein-coding]	Erg
433956	1.06246207434064	9.82952990631448	10.3055196940163	5.21921112860604e-10	1.69811599652702e-08	12.9379911972714	433956 [Gene Symbol: Heatr2] [Locus Tag: ] [Chromosome: 5] [Map Location: 5 G2|5] [Description: HEAT repeat containing 2] [Gene Type: protein-coding]	Heatr2
100042057	1.05992076153862	7.10901181081509	14.7101205119021	4.63164206525461e-13	6.98745056664406e-11	20.0240783119831	100042057 [Gene Symbol: Gm3643] [Locus Tag: ] [Chromosome: 8] [Map Location: 8 B3.3|8] [Description: predicted gene 3643] [Gene Type: unknown]	Gm3643
12537	1.0586862505201	12.622772795554	12.1202609209997	2.29278761947109e-11	1.3750498392428e-09	16.1007190713089	12537 [Gene Symbol: Cdk11b] [Locus Tag: RP23-183D11.4] [Chromosome: 4] [Map Location: 4 E2|4 86.73 cM] [Description: cyclin-dependent kinase 11B] [Gene Type: protein-coding]	Cdk11b
56036	1.05793393780528	10.7142011561226	13.7328864122643	1.8847265721813e-12	1.99035320485703e-10	18.6171468208776	56036 [Gene Symbol: Ccnl2] [Locus Tag: RP23-242K15.10-002] [Chromosome: 4] [Map Location: 4 E2|4 87.47 cM] [Description: cyclin L2] [Gene Type: protein-coding]	Ccnl2
19654	1.05778164268694	10.406996542645	10.449160414999	4.02133437011323e-10	1.38741747891591e-08	13.2023241547397	19654 [Gene Symbol: Rbm6] [Locus Tag: ] [Chromosome: 9] [Map Location: 9|9 F1-F2] [Description: RNA binding motif protein 6] [Gene Type: protein-coding]	Rbm6
217258	1.05652884012624	9.01969560368786	7.43482270006383	1.64485310152885e-07	1.95172628153562e-06	7.09794945650881	217258 [Gene Symbol: Abca8a] [Locus Tag: RP23-445H21.1] [Chromosome: 11] [Map Location: 11 E1|11] [Description: ATP-binding cassette, sub-family A (ABC1), member 8a] [Gene Type: protein-coding]	Abca8a
67586	1.05582054212579	9.41787991311775	10.9694718254908	1.59528787825864e-10	6.57859885823837e-09	14.1390611506399	67586 [Gene Symbol: Ubxn11] [Locus Tag: RP23-314D24.6] [Chromosome: 4] [Map Location: 4 D3|4 66.5 cM] [Description: UBX domain protein 11] [Gene Type: protein-coding]	Ubxn11
23972	1.0541409937725	11.2213828638385	10.1952407889653	6.38639030218584e-10	2.01192002658615e-08	12.7333367737523	23972 [Gene Symbol: Papss2] [Locus Tag: ] [Chromosome: 19] [Map Location: 19 C1|19 27.46 cM] [Description: 3'-phosphoadenosine 5'-phosphosulfate synthase 2] [Gene Type: protein-coding]	Papss2
58805	1.05368813043958	10.3486146020549	16.1198118873064	6.96018013741086e-14	1.49606916245639e-11	21.91472716859	58805 [Gene Symbol: Mlxipl] [Locus Tag: ] [Chromosome: 5] [Map Location: 5 G2|5] [Description: MLX interacting protein-like] [Gene Type: protein-coding]	Mlxipl
66573	1.05357642175605	7.26030770968835	11.4282798037292	7.23845709615944e-11	3.53752282512307e-09	14.9388522972548	66573 [Gene Symbol: Dzip1] [Locus Tag: ] [Chromosome: 14] [Map Location: 14 E4|14] [Description: DAZ interacting protein 1] [Gene Type: protein-coding]	Dzip1
19682	1.05229173756874	9.25401782409925	13.5882488680056	2.33558223726291e-12	2.30605516101133e-10	18.4016829722055	19682 [Gene Symbol: Rdh5] [Locus Tag: ] [Chromosome: 10] [Map Location: 10 D3|10 77.19 cM] [Description: retinol dehydrogenase 5] [Gene Type: protein-coding]	Rdh5
211924	1.05171302618018	6.32425149285478	5.84909137615369	6.2443513640223e-06	4.338359561806e-05	3.41695335493536	211924 [Gene Symbol: Dsg1c] [Locus Tag: ] [Chromosome: 18] [Map Location: 18 A2|18 11.26 cM] [Description: desmoglein 1 gamma] [Gene Type: protein-coding]	Dsg1c
72545	1.05161440697755	7.36651672704129	11.9295326639621	3.13216019817758e-11	1.77335755369546e-09	15.7856627708434	72545 [Gene Symbol: 2700008G24Rik] [Locus Tag: ] [Chromosome: 14] [Map Location: 14 C3|14] [Description: RIKEN cDNA 2700008G24 gene] [Gene Type: protein-coding]	2700008G24Rik
106740	1.05141170015571	8.62811092188855	15.3101493956912	2.03086590152448e-13	3.62703690309766e-11	20.8479323524575	106740 [Gene Symbol: LOC106740] [Locus Tag: ] [Chromosome: 17] [Map Location: 17|17] [Description: uncharacterized LOC106740] [Gene Type: miscRNA]	LOC106740
373864	1.0506397342558	7.09401053550165	9.8767263950672	1.153341789887e-09	3.21994468213394e-08	12.1337634088574	373864 [Gene Symbol: Col27a1] [Locus Tag: RP23-340H1.1] [Chromosome: 4] [Map Location: 4|4 C1] [Description: collagen, type XXVII, alpha 1] [Gene Type: protein-coding]	Col27a1
67230	1.04962923592674	8.85755224088878	4.8668973352531	6.78878915149346e-05	0.000341040123475956	1.0195259186888	67230 [Gene Symbol: Zfp329] [Locus Tag: ] [Chromosome: 7] [Map Location: 7|7 A2] [Description: zinc finger protein 329] [Gene Type: protein-coding]	Zfp329
19263	1.04746686828091	12.1905398567027	11.649879144979	4.98204725554143e-11	2.61924125086246e-09	15.3166262038781	19263 [Gene Symbol: Ptprb] [Locus Tag: ] [Chromosome: 10] [Map Location: 10 D2|10] [Description: protein tyrosine phosphatase, receptor type, B] [Gene Type: protein-coding]	Ptprb
270110	1.04618261209096	12.1595925787093	14.0698635041187	1.15141123666426e-12	1.39137450384768e-10	19.1117650553561	270110 [Gene Symbol: Irf2bp2] [Locus Tag: ] [Chromosome: 8] [Map Location: 8 E2|8] [Description: interferon regulatory factor 2 binding protein 2] [Gene Type: protein-coding]	Irf2bp2
72567	1.04575024991111	11.4574411285552	16.8715781481935	2.68033875522145e-14	6.92582425803978e-12	22.861951909755	72567 [Gene Symbol: Bclaf1] [Locus Tag: ] [Chromosome: 10] [Map Location: 10 A3|10] [Description: BCL2-associated transcription factor 1] [Gene Type: protein-coding]	Bclaf1
26412	1.04489245206563	8.68607583801978	11.7504014361967	4.21260833308217e-11	2.27377875116073e-09	15.4862035308423	26412 [Gene Symbol: Map4k2] [Locus Tag: ] [Chromosome: 19] [Map Location: 19 A|19] [Description: mitogen-activated protein kinase kinase kinase kinase 2] [Gene Type: protein-coding]	Map4k2
76469	1.04272027480368	8.12650922026354	6.0384282371362	3.98167091451291e-06	2.93329708348815e-05	3.87108425574993	76469 [Gene Symbol: Cmya5] [Locus Tag: ] [Chromosome: 13] [Map Location: 13 C3|13] [Description: cardiomyopathy associated 5] [Gene Type: protein-coding]	Cmya5
320816	1.04266659969961	8.75712588667352	10.2246545112052	6.05084493334816e-10	1.92367765165044e-08	12.7880689126852	320816 [Gene Symbol: Ankrd16] [Locus Tag: RP23-307N14.1] [Chromosome: 2] [Map Location: 2 A1|2] [Description: ankyrin repeat domain 16] [Gene Type: protein-coding]	Ankrd16
67155	1.04257458019798	10.9657868504376	12.5221187388157	1.20240060377943e-11	8.34431664719959e-10	16.752023675323	67155 [Gene Symbol: Smarca2] [Locus Tag: ] [Chromosome: 19] [Map Location: 19 C1|19 21.17 cM] [Description: SWI/SNF related, matrix associated, actin dependent regulator of chromatin, subfamily a, member 2] [Gene Type: protein-coding]	Smarca2
106766	1.0408020770479	10.6353856770184	14.5191034662341	6.05675036318879e-13	8.50360748968166e-11	19.755571785905	106766 [Gene Symbol: Stap2] [Locus Tag: ] [Chromosome: 17] [Map Location: 17 D|17] [Description: signal transducing adaptor family member 2] [Gene Type: protein-coding]	Stap2
234023	1.04071452671372	11.3488727648225	11.6289881439167	5.15948929644413e-11	2.67775289575495e-09	15.2812445235101	234023 [Gene Symbol: Arglu1] [Locus Tag: ] [Chromosome: 8] [Map Location: 8 A1.1|8] [Description: arginine and glutamate rich 1] [Gene Type: protein-coding]	Arglu1
12953	1.04048392887136	11.513163778221	9.14682751739565	4.68444992025235e-09	1.00871694105486e-07	10.7111156232872	12953 [Gene Symbol: Cry2] [Locus Tag: RP23-316M14.8] [Chromosome: 2] [Map Location: 2|2 E] [Description: cryptochrome 2 (photolyase-like)] [Gene Type: protein-coding]	Cry2
320784	1.03913648044369	8.78312305379158	10.9302197590376	1.7087028462465e-10	6.92412921296136e-09	14.0695108080288	320784 [Gene Symbol: C230072F16Rik] [Locus Tag: ] [Chromosome: 17] [Map Location: 17 E3|17] [Description: RIKEN cDNA C230072F16 gene] [Gene Type: protein-coding]	C230072F16Rik
234733	1.03862245930679	9.3613302071751	12.2254988258675	1.93325168912986e-11	1.20072970647267e-09	16.2729069976272	234733 [Gene Symbol: Ddx19b] [Locus Tag: ] [Chromosome: 8] [Map Location: 8 E1|8] [Description: DEAD (Asp-Glu-Ala-Asp) box polypeptide 19b] [Gene Type: protein-coding]	Ddx19b
404337	1.0382697479971	6.40035682145208	11.3478013689854	8.30093910611622e-11	3.87733672977802e-09	14.8002971034466	404337 [Gene Symbol: Olfr1383] [Locus Tag: RP23-58E13.4] [Chromosome: 11] [Map Location: 11 B1.2|11] [Description: olfactory receptor 1383] [Gene Type: protein-coding]	Olfr1383
74476	1.03780069431215	6.99721917056581	11.6341949155918	5.11465996537328e-11	2.6658793111363e-09	15.2900673831423	74476 [Gene Symbol: 4933439C10Rik] [Locus Tag: ] [Chromosome: 11] [Map Location: 11 B1.3|11] [Description: RIKEN cDNA 4933439C10 gene] [Gene Type: miscRNA]	4933439C10Rik
18640	1.03779259625973	8.47489392640469	7.77824936001623	7.80800468739438e-08	1.0420254167699e-06	7.85414265454212	18640 [Gene Symbol: Pfkfb2] [Locus Tag: ] [Chromosome: 1] [Map Location: 1 E4|1] [Description: 6-phosphofructo-2-kinase/fructose-2,6-biphosphatase 2] [Gene Type: protein-coding]	Pfkfb2
16001	1.03382117680213	11.1261780131635	12.4037875638947	1.45170326299094e-11	9.55566952704252e-10	16.5619779245423	16001 [Gene Symbol: Igf1r] [Locus Tag: ] [Chromosome: 7] [Map Location: 7 D1|7 37.27 cM] [Description: insulin-like growth factor I receptor] [Gene Type: protein-coding]	Igf1r
239510	1.0318481038945	8.73108380269268	13.3603805355785	3.28659468775324e-12	3.10314163318481e-10	18.0582927647417	239510 [Gene Symbol: Phf20l1] [Locus Tag: ] [Chromosome: 15] [Map Location: 15 D2|15] [Description: PHD finger protein 20-like 1] [Gene Type: protein-coding]	Phf20l1
75296	1.02958057769253	10.3699941310747	13.002630475797	5.67162888555799e-12	4.62275818796369e-10	17.509233874196	75296 [Gene Symbol: Fgfr1op] [Locus Tag: ] [Chromosome: 17] [Map Location: 17 A1|17] [Description: Fgfr1 oncogene partner] [Gene Type: protein-coding]	Fgfr1op
67515	1.02817192736364	10.2577850500919	14.0760231647027	1.14118695254929e-12	1.38591449452349e-10	19.1207116981972	67515 [Gene Symbol: Ttc33] [Locus Tag: ] [Chromosome: 15] [Map Location: 15 A1|15] [Description: tetratricopeptide repeat domain 33] [Gene Type: protein-coding]	Ttc33
71755	1.02555866931599	10.3185377387291	14.3831362578498	7.34399185396017e-13	9.855150173527e-11	19.5625602128487	71755 [Gene Symbol: Dhdh] [Locus Tag: ] [Chromosome: 7] [Map Location: 7 B2|7 29.32 cM] [Description: dihydrodiol dehydrogenase (dimeric)] [Gene Type: protein-coding]	Dhdh
381760	1.02417608923755	8.17452247030497	13.4087616333529	3.05550104918059e-12	2.91039470523716e-10	18.1316084840587	381760 [Gene Symbol: Ssbp1] [Locus Tag: ] [Chromosome: 6] [Map Location: 6|6 B2] [Description: single-stranded DNA binding protein 1] [Gene Type: protein-coding]	Ssbp1
211007	1.0237712404547	14.0564266119968	14.2992148313362	8.27770487288865e-13	1.06883618860634e-10	19.4426369704767	211007 [Gene Symbol: Trim41] [Locus Tag: RP23-14F5.3] [Chromosome: 11] [Map Location: 11 B1.2|11] [Description: tripartite motif-containing 41] [Gene Type: protein-coding]	Trim41
233066	1.02065920147868	9.22307601537535	8.99151761983386	6.36730467597472e-09	1.30510939472363e-07	10.3994578633526	233066 [Gene Symbol: Syne4] [Locus Tag: ] [Chromosome: 7] [Map Location: 7 B1|7] [Description: spectrin repeat containing, nuclear envelope family member 4] [Gene Type: protein-coding]	Syne4
101700	1.02022711126732	9.04156562624649	11.3665858637275	8.0392719393884e-11	3.81378664327744e-09	14.8327025980284	101700 [Gene Symbol: Trim68] [Locus Tag: ] [Chromosome: 7] [Map Location: 7 E3|7] [Description: tripartite motif-containing 68] [Gene Type: protein-coding]	Trim68
54645	1.01950019559883	10.0983654773363	9.24490527507388	3.86521421426594e-09	8.73322679537725e-08	10.9062933908401	54645 [Gene Symbol: Gripap1] [Locus Tag: RP23-109E24.8] [Chromosome: X] [Map Location: X A1.1|X 3.51 cM] [Description: GRIP1 associated protein 1] [Gene Type: protein-coding]	Gripap1
71520	1.0191274612994	11.6404517816694	12.6074207983968	1.05056817775903e-11	7.61708969241465e-10	16.88813637835	71520 [Gene Symbol: Grap] [Locus Tag: RP23-278F12.2] [Chromosome: 11] [Map Location: 11 B2|11] [Description: GRB2-related adaptor protein] [Gene Type: protein-coding]	Grap
76950	1.01889570803427	11.9850533763711	8.24859408539829	2.88716796153567e-08	4.57744272961749e-07	8.86428615438661	76950 [Gene Symbol: 2900001G08Rik] [Locus Tag: ] [Chromosome: 17] [Map Location: 17|17] [Description: RIKEN cDNA 2900001G08 gene] [Gene Type: protein-coding]	2900001G08Rik
100798	1.01852312185657	8.16142713592332	12.8717710863554	6.94465405142488e-12	5.49442026889442e-10	17.3052960563536	100798 [Gene Symbol: AU017193] [Locus Tag: ] [Chromosome: 5] [Map Location: ] [Description: expressed sequence AU017193] [Gene Type: unknown]	AU017193
73368	1.01834813104497	7.22694139807342	9.20237952725003	4.20055375375937e-09	9.34315477335727e-08	10.8218206158538	73368 [Gene Symbol: Col20a1] [Locus Tag: RP23-397H18.4] [Chromosome: 2] [Map Location: 2 H4|2] [Description: collagen, type XX, alpha 1] [Gene Type: protein-coding]	Col20a1
100043387	1.01803633564134	9.49459729938668	11.7596702669219	4.14816625806556e-11	2.24899130004809e-09	15.5017840025812	100043387 [Gene Symbol: Gm14305] [Locus Tag: RP23-232H13.5] [Chromosome: 2] [Map Location: 2 H4|2] [Description: predicted gene 14305] [Gene Type: protein-coding]	Gm14305
244608	1.01759267959482	10.8407449941556	9.11141918299743	5.02261471956638e-09	1.07007577758159e-07	10.6403418561159	244608 [Gene Symbol: Ccdc113] [Locus Tag: ] [Chromosome: 8] [Map Location: 8 D1|8] [Description: coiled-coil domain containing 113] [Gene Type: protein-coding]	Ccdc113
15129	1.01722448138812	15.7908976981775	4.54420747180534	0.00015058339110719	0.000680953585972171	0.224621467516503	15129 [Gene Symbol: Hbb-b1] [Locus Tag: ] [Chromosome: 7] [Map Location: 7 E3|7 54.85 cM] [Description: hemoglobin, beta adult major chain] [Gene Type: protein-coding]	Hbb-b1
16322	1.01696256392483	6.72872649513474	11.3501775551613	8.26735673244832e-11	3.86909109199301e-09	14.8043985093784	16322 [Gene Symbol: Inha] [Locus Tag: ] [Chromosome: 1] [Map Location: 1 C5|1 39.16 cM] [Description: inhibin alpha] [Gene Type: protein-coding]	Inha
232560	1.016259253653	8.99093112858432	12.5107488743837	1.22429530657048e-11	8.47205376105138e-10	16.733825363238	232560 [Gene Symbol: Caprin2] [Locus Tag: RP24-441E15.1] [Chromosome: 6] [Map Location: 6 G3|6] [Description: caprin family member 2] [Gene Type: protein-coding]	Caprin2
28022	1.01508606577857	14.6119998971688	3.78305064314113	0.000985630315056442	0.00352213840259025	-1.63309482626906	28022 [Gene Symbol: D5Wsu152e] [Locus Tag: ] [Chromosome: 5] [Map Location: 5 44.39 cM] [Description: DNA segment, Chr 5, Wayne State University 152, expressed] [Gene Type: unknown]	D5Wsu152e
100043403	1.01498153721099	10.6036319044942	8.83771122407711	8.65556859236949e-09	1.65946040034863e-07	10.0876754361022	100043403 [Gene Symbol: Gm14410] [Locus Tag: RP23-360A2.8] [Chromosome: 2] [Map Location: 2 H4|2] [Description: predicted gene 14410] [Gene Type: unknown]	Gm14410
101646	1.01288148051158	9.55586873459982	12.1381605977133	2.22705368960635e-11	1.3422557584826e-09	16.1300884505043	101646 [Gene Symbol: B830008H07Rik] [Locus Tag: ] [Chromosome: 7] [Map Location: ] [Description: RIKEN cDNA B830008H07 gene] [Gene Type: protein-coding]	B830008H07Rik
414093	1.0114571488574	6.7321396863612	9.52264031511392	2.25754166522411e-09	5.53314122165775e-08	11.4521911896982	414093 [Gene Symbol: A830082N09Rik] [Locus Tag: ] [Chromosome: 10] [Map Location: 10|10 18.85 cM] [Description: RIKEN cDNA A830082N09 gene] [Gene Type: miscRNA]	A830082N09Rik
215653	1.01139134382597	10.4080753671712	9.629075458112	1.84184141793434e-09	4.68444881677561e-08	11.6587497322583	215653 [Gene Symbol: Rassf2] [Locus Tag: RP23-401J24.8] [Chromosome: 2] [Map Location: 2 F2|2] [Description: Ras association (RalGDS/AF-6) domain family member 2] [Gene Type: protein-coding]	Rassf2
382913	1.0111817802951	7.06384903451963	10.5253854100559	3.50513725158633e-10	1.23385911164899e-08	13.3415778744439	382913 [Gene Symbol: Neil2] [Locus Tag: ] [Chromosome: 14] [Map Location: 14 D1|14] [Description: nei like 2 (E. coli)] [Gene Type: protein-coding]	Neil2
241041	1.01045777059616	13.6450980048766	9.15158633140882	4.64082846626336e-09	1.0037496225919e-07	10.720614927689	241041 [Gene Symbol: Gm4956] [Locus Tag: ] [Chromosome: 1] [Map Location: 1 A4|1] [Description: predicted gene 4956] [Gene Type: pseudo]	Gm4956
217682	1.01040194663115	9.90360997212803	11.4606505414253	6.85181683742002e-11	3.38948633735428e-09	14.9943779226621	217682 [Gene Symbol: Plekhd1] [Locus Tag: ] [Chromosome: 12] [Map Location: 12 D1|12] [Description: pleckstrin homology domain containing, family D (with coiled-coil domains) member 1] [Gene Type: protein-coding]	Plekhd1
244859	1.00922363185582	6.40422443603712	8.57578939894323	1.47044173809261e-08	2.59184030308646e-07	9.54948926309048	244859 [Gene Symbol: Ankk1] [Locus Tag: ] [Chromosome: 9] [Map Location: 9 A5.3|9] [Description: ankyrin repeat and kinase domain containing 1] [Gene Type: protein-coding]	Ankk1
100043911	1.00820084573747	7.3669856088759	7.55734744662467	1.25862576381041e-07	1.55734901564906e-06	7.36952582483306	100043911 [Gene Symbol: Ppp4r1l-ps] [Locus Tag: ] [Chromosome: 2] [Map Location: 2 H4|2] [Description: protein phosphatase 4, regulatory subunit 1-like, pseudogene] [Gene Type: pseudo]	Ppp4r1l-ps
80904	1.00570140958937	8.23459756909438	7.73139908251761	8.63537042042993e-08	1.13991582685773e-06	7.75190350741355	80904 [Gene Symbol: Dtx3] [Locus Tag: ] [Chromosome: 10] [Map Location: 10 D3|10] [Description: deltex 3 homolog (Drosophila)] [Gene Type: protein-coding]	Dtx3
109294	1.00508373714259	10.2314158354876	8.29776803538024	2.60639327256394e-08	4.20973303159205e-07	8.96818196381026	109294 [Gene Symbol: Prex2] [Locus Tag: ] [Chromosome: 1] [Map Location: 1 A3|1] [Description: phosphatidylinositol-3,4,5-trisphosphate-dependent Rac exchange factor 2] [Gene Type: protein-coding]	Prex2
77998	1.00481486227937	7.82266192207509	6.45320407261279	1.50677536156433e-06	1.27461488413109e-05	4.85335086719347	77998 [Gene Symbol: Grifin] [Locus Tag: ] [Chromosome: 5] [Map Location: 5 G2|5] [Description: galectin-related inter-fiber protein] [Gene Type: protein-coding]	Grifin
16564	1.0044300229794	9.23269373747808	10.5316216887581	3.46606353579334e-10	1.22365141309425e-08	13.3529397175185	16564 [Gene Symbol: Kif21a] [Locus Tag: ] [Chromosome: 15] [Map Location: 15 E3|15 45.86 cM] [Description: kinesin family member 21A] [Gene Type: protein-coding]	Kif21a
100662	1.00415552533198	6.71090320368474	8.15408383738054	3.51771973779928e-08	5.37370406989979e-07	8.66369114775068	100662 [Gene Symbol: D930016D06Rik] [Locus Tag: ] [Chromosome: 5] [Map Location: 5 E5|5] [Description: RIKEN cDNA D930016D06 gene] [Gene Type: miscRNA]	D930016D06Rik
71921	1.00403365322654	9.49538776538166	13.1416746714172	4.58155354771576e-12	4.01475687442798e-10	17.724095353712	71921 [Gene Symbol: 2310058N22Rik] [Locus Tag: ] [Chromosome: 12] [Map Location: 12|12] [Description: RIKEN cDNA 2310058N22 gene] [Gene Type: protein-coding]	2310058N22Rik
195522	1.00371287798203	10.3372221036328	8.32002267174731	2.48872675678076e-08	4.05423770593211e-07	9.0150953426726	195522 [Gene Symbol: Zfp691] [Locus Tag: RP23-344D2.5] [Chromosome: 4] [Map Location: 4 D2.1|4] [Description: zinc finger protein 691] [Gene Type: protein-coding]	Zfp691
54153	0.997446368800828	9.31604710349687	8.6997324498386	1.14301488640068e-08	2.09371708716335e-07	9.80530295098609	54153 [Gene Symbol: Rasa4] [Locus Tag: ] [Chromosome: 5] [Map Location: 5 G2|5] [Description: RAS p21 protein activator 4] [Gene Type: protein-coding]	Rasa4
16552	0.995469748291971	6.5297637794791	4.65628618799502	0.000114144194721948	0.000535610171435171	0.500670384420816	16552 [Gene Symbol: Kif12] [Locus Tag: ] [Chromosome: 4] [Map Location: 4|4 C1] [Description: kinesin family member 12] [Gene Type: protein-coding]	Kif12
14083	0.994976820463338	9.56102324148032	7.41762228880776	1.70810017597985e-07	2.01593999875484e-06	7.05966701224229	14083 [Gene Symbol: Ptk2] [Locus Tag: ] [Chromosome: 15] [Map Location: 15 D3|15 33.94 cM] [Description: PTK2 protein tyrosine kinase 2] [Gene Type: protein-coding]	Ptk2
69546	0.994874063399205	10.8264448117379	12.427482112743	1.39780105074602e-11	9.290247627118e-10	16.6001476238448	69546 [Gene Symbol: Mapk1ip1] [Locus Tag: ] [Chromosome: 7] [Map Location: 7 F4|7] [Description: mitogen-activated protein kinase 1 interacting protein 1] [Gene Type: protein-coding]	Mapk1ip1
77789	0.994215545679522	7.43929031342979	10.5404271305286	3.41165928663815e-10	1.2135236137872e-08	13.3689743201494	77789 [Gene Symbol: A930007D18Rik] [Locus Tag: ] [Chromosome: 4] [Map Location: 4|4] [Description: RIKEN cDNA A930007D18 gene] [Gene Type: protein-coding]	A930007D18Rik
13682	0.993322059490122	12.0239773015483	12.8556764943198	7.12056462551834e-12	5.59880214410927e-10	17.2800969812709	13682 [Gene Symbol: Eif4a2] [Locus Tag: ] [Chromosome: 16] [Map Location: 16 B1|16 13.93 cM] [Description: eukaryotic translation initiation factor 4A2] [Gene Type: protein-coding]	Eif4a2
15370	0.991843950496925	12.3010866500926	4.52227267498724	0.000158978209576721	0.000713283108163385	0.170621355702144	15370 [Gene Symbol: Nr4a1] [Locus Tag: ] [Chromosome: 15] [Map Location: 15|15 F] [Description: nuclear receptor subfamily 4, group A, member 1] [Gene Type: protein-coding]	Nr4a1
13643	0.991323438078848	6.67115824474255	11.8200148999279	3.7528667481073e-11	2.04839057179277e-09	15.6029917193056	13643 [Gene Symbol: Efnb3] [Locus Tag: RP23-56I20.5] [Chromosome: 11] [Map Location: 11 B3|11 42.8 cM] [Description: ephrin B3] [Gene Type: protein-coding]	Efnb3
67298	0.988866587414281	11.146962329909	9.82821225283642	1.26335468688783e-09	3.45948387709339e-08	12.0413229690539	67298 [Gene Symbol: Gprasp1] [Locus Tag: RP23-94I24.1] [Chromosome: X] [Map Location: X F1|X] [Description: G protein-coupled receptor associated sorting protein 1] [Gene Type: protein-coding]	Gprasp1
231386	0.988665439686246	12.4039641697425	12.5580279030168	1.1358820356509e-11	8.04356815274775e-10	16.8094124484259	231386 [Gene Symbol: Ythdc1] [Locus Tag: ] [Chromosome: 5] [Map Location: 5 E1|5] [Description: YTH domain containing 1] [Gene Type: protein-coding]	Ythdc1
544767	0.988589752821841	6.37486049063836	7.06807660426042	3.70844185405097e-07	3.92651892733409e-06	6.27338995859177	544767 [Gene Symbol: Gm5782] [Locus Tag: ] [Chromosome: 11] [Map Location: 11 A5|11] [Description: predicted gene 5782] [Gene Type: unknown]	Gm5782
75040	0.987747745165457	9.97006249816778	7.94960254674948	5.41558137005193e-08	7.71126573475262e-07	8.22558378862013	75040 [Gene Symbol: Efcab10] [Locus Tag: ] [Chromosome: 12] [Map Location: 12 A3|12] [Description: EF-hand calcium binding domain 10] [Gene Type: protein-coding]	Efcab10
245884	0.986970363009298	8.19561384144832	8.10265023306298	3.91891671158265e-08	5.87007720442983e-07	8.55402107629259	245884 [Gene Symbol: Fam71f2] [Locus Tag: ] [Chromosome: 6] [Map Location: 6 A3.3|6] [Description: family with sequence similarity 71, member F2] [Gene Type: protein-coding]	Fam71f2
233405	0.985835230962484	8.80659093823868	9.62734700610517	1.8479178030801e-09	4.6949869789762e-08	11.6554069463844	233405 [Gene Symbol: Vps33b] [Locus Tag: ] [Chromosome: 7] [Map Location: 7 D3|7] [Description: vacuolar protein sorting 33B (yeast)] [Gene Type: protein-coding]	Vps33b
235682	0.98554449075168	9.96910209697006	12.3111750142906	1.68396891748434e-11	1.07354123456108e-09	16.4122315136427	235682 [Gene Symbol: Zfp445] [Locus Tag: ] [Chromosome: 9] [Map Location: 9 F4|9] [Description: zinc finger protein 445] [Gene Type: protein-coding]	Zfp445
238328	0.985029958145235	14.1225556709138	10.7827239250351	2.21522611814588e-10	8.54057574343575e-09	13.8065496316442	238328 [Gene Symbol: Vash1] [Locus Tag: ] [Chromosome: 12] [Map Location: 12 D2|12] [Description: vasohibin 1] [Gene Type: protein-coding]	Vash1
240034	0.984481456523076	8.9386623695363	11.3152827273042	8.77500306019987e-11	4.07525906939187e-09	14.7441042845511	240034 [Gene Symbol: Zfp760] [Locus Tag: ] [Chromosome: 17] [Map Location: 17 A3.2-A3.3|17] [Description: zinc finger protein 760] [Gene Type: protein-coding]	Zfp760
110082	0.983247588818127	9.86216770791786	7.08212780878857	3.59354504318421e-07	3.82152432372598e-06	6.30529904681511	110082 [Gene Symbol: Dnah5] [Locus Tag: ] [Chromosome: 15] [Map Location: 15 B1|15 10.9 cM] [Description: dynein, axonemal, heavy chain 5] [Gene Type: protein-coding]	Dnah5
109032	0.983190331072285	11.1657637721869	8.92661977824245	7.24528234169901e-09	1.447090716426e-07	10.2682851527259	109032 [Gene Symbol: Sp110] [Locus Tag: ] [Chromosome: 1] [Map Location: 1 C5|1] [Description: Sp110 nuclear body protein] [Gene Type: protein-coding]	Sp110
100038715	0.983155224903481	8.17738061091158	10.9456308901451	1.66320888009881e-10	6.789526132558e-09	14.0968390831833	-	-
74770	0.982152745639991	7.14204571209894	10.4482245165082	4.02814024294623e-10	1.38779430299179e-08	13.2006100103685	74770 [Gene Symbol: Hhatl] [Locus Tag: ] [Chromosome: 9] [Map Location: 9 F4|9] [Description: hedgehog acyltransferase-like] [Gene Type: protein-coding]	Hhatl
546336	0.981950540705826	7.45212494894703	8.16578156993331	3.43253438038381e-08	5.27342362840875e-07	8.68858424636888	546336 [Gene Symbol: Prrg1] [Locus Tag: RP23-446K8.1] [Chromosome: X] [Map Location: X B|X] [Description: proline rich Gla (G-carboxyglutamic acid) 1] [Gene Type: protein-coding]	Prrg1
73095	0.981753543695016	10.1615908101343	9.34756214294215	3.16490152682335e-09	7.37030615388423e-08	11.10923667652	73095 [Gene Symbol: Slc25a42] [Locus Tag: ] [Chromosome: 8] [Map Location: 8 B3.3|8] [Description: solute carrier family 25, member 42] [Gene Type: protein-coding]	Slc25a42
72090	0.981415691894421	8.39172427065192	7.31772371843442	2.12823755275142e-07	2.4394885284936e-06	6.83656252179744	72090 [Gene Symbol: Entpd8] [Locus Tag: RP23-226M2.8] [Chromosome: 2] [Map Location: 2 A3|2] [Description: ectonucleoside triphosphate diphosphohydrolase 8] [Gene Type: protein-coding]	Entpd8
70796	0.980506670628207	10.9768528478497	11.8734286921597	3.43558977441161e-11	1.89652363706099e-09	15.6922455282494	70796 [Gene Symbol: Zdhhc1] [Locus Tag: ] [Chromosome: 8] [Map Location: 8 D3|8] [Description: zinc finger, DHHC domain containing 1] [Gene Type: protein-coding]	Zdhhc1
100503774	0.980480312080808	7.89621235272717	11.2720566619916	9.44900435574085e-11	4.3385040982342e-09	14.6692233164009	100503774 [Gene Symbol: Gm19887] [Locus Tag: ] [Chromosome: 11] [Map Location: ] [Description: predicted gene, 19887] [Gene Type: miscRNA]	Gm19887
11604	0.980053953010983	7.84409938775713	7.87193397419026	6.38933207097843e-08	8.79387008280041e-07	8.05770834894702	11604 [Gene Symbol: Agrp] [Locus Tag: ] [Chromosome: 8] [Map Location: 8|8 D1-D2] [Description: agouti related protein] [Gene Type: protein-coding]	Agrp
78757	0.979763859473096	8.97453947057196	15.0044524562392	3.08050567877928e-13	5.0899593491068e-11	20.4318617826322	78757 [Gene Symbol: Rictor] [Locus Tag: ] [Chromosome: 15] [Map Location: 15 A1|15] [Description: RPTOR independent companion of MTOR, complex 2] [Gene Type: protein-coding]	Rictor
264064	0.979494196550894	10.5706158156901	7.2206910183706	2.63837029509772e-07	2.93690999530837e-06	6.61861895754512	264064 [Gene Symbol: Cdk8] [Locus Tag: ] [Chromosome: 5] [Map Location: 5 G3|5] [Description: cyclin-dependent kinase 8] [Gene Type: protein-coding]	Cdk8
234912	0.979355597545258	15.9864232940621	11.2537283982674	9.75078773896559e-11	4.46020496029633e-09	14.6374089791324	234912 [Gene Symbol: 9230110C19Rik] [Locus Tag: ] [Chromosome: 9] [Map Location: 9 A1|9] [Description: RIKEN cDNA 9230110C19 gene] [Gene Type: protein-coding]	9230110C19Rik
66921	0.977728547097504	9.09791066813541	9.43012232252486	2.69750334283195e-09	6.39840416934035e-08	11.2714556031657	66921 [Gene Symbol: Prpf38b] [Locus Tag: RP23-316M11.2] [Chromosome: 3] [Map Location: 3|3 G1] [Description: PRP38 pre-mRNA processing factor 38 (yeast) domain containing B] [Gene Type: protein-coding]	Prpf38b
192196	0.977523223782729	12.3153629981186	10.364247272739	4.69009838673253e-10	1.56480494114487e-08	13.0463680546865	192196 [Gene Symbol: Luc7l2] [Locus Tag: ] [Chromosome: 6] [Map Location: 6 B1|6] [Description: LUC7-like 2 (S. cerevisiae)] [Gene Type: protein-coding]	Luc7l2
13411	0.977204381991074	8.86577639232861	9.96693314360902	9.74356259931123e-10	2.83766657043969e-08	12.3048573111692	13411 [Gene Symbol: Dnah11] [Locus Tag: ] [Chromosome: 12] [Map Location: 12 F2|12 63.25 cM] [Description: dynein, axonemal, heavy chain 11] [Gene Type: protein-coding]	Dnah11
27060	0.975560380968904	9.73728803627098	7.57195072958068	1.21927436882316e-07	1.51949487656982e-06	7.40176220577414	27060 [Gene Symbol: Tcirg1] [Locus Tag: ] [Chromosome: 19] [Map Location: 19 A|19 3.62 cM] [Description: T cell, immune regulator 1, ATPase, H+ transporting, lysosomal V0 protein A3] [Gene Type: protein-coding]	Tcirg1
20614	0.97476468014105	14.4193753129574	10.3688049471277	4.65143077074789e-10	1.55617909078093e-08	13.0547612342059	20614 [Gene Symbol: Snap25] [Locus Tag: RP23-142F14.2] [Chromosome: 2] [Map Location: 2 F3|2 67.56 cM] [Description: synaptosomal-associated protein 25] [Gene Type: protein-coding]	Snap25
22390	0.974291949601877	8.66827139970144	6.16528795311349	2.95173976122479e-06	2.27602562096473e-05	4.17342417047496	22390 [Gene Symbol: Wee1] [Locus Tag: ] [Chromosome: 7] [Map Location: 7 F1|7] [Description: WEE 1 homolog 1 (S. pombe)] [Gene Type: protein-coding]	Wee1
622408	0.973507054274	14.9603152250719	10.9663775163802	1.60393849422752e-10	6.59188867788362e-09	14.1335849025613	622408 [Gene Symbol: Mcidas] [Locus Tag: ] [Chromosome: 13] [Map Location: 13 D2.2|13] [Description: multiciliate differentiation and DNA synthesis associated cell cycle protein] [Gene Type: protein-coding]	Mcidas
332110	0.972890717588959	7.18060430679222	8.994195111984	6.3335354444552e-09	1.2992841419795e-07	10.4048576932727	332110 [Gene Symbol: Mapk15] [Locus Tag: ] [Chromosome: 15] [Map Location: 15 D3|15] [Description: mitogen-activated protein kinase 15] [Gene Type: protein-coding]	Mapk15
432467	0.971924609001311	7.95980191169886	15.7103866068255	1.18925437263351e-13	2.3676884800734e-11	21.3815297797092	432467 [Gene Symbol: Hnrnph3] [Locus Tag: ] [Chromosome: 10] [Map Location: 10 B4|10] [Description: heterogeneous nuclear ribonucleoprotein H3] [Gene Type: protein-coding]	Hnrnph3
381022	0.971357717468103	7.82097428372603	11.0722634990334	1.33376792920348e-10	5.74395199156444e-09	14.3203472917747	381022 [Gene Symbol: Kmt2d] [Locus Tag: ] [Chromosome: 15] [Map Location: 15 F1|15] [Description: lysine (K)-specific methyltransferase 2D] [Gene Type: protein-coding]	Kmt2d
76138	0.970855028548293	11.2183598214818	10.7487335733691	2.3526246562214e-10	8.95656744121656e-09	13.7455865893592	76138 [Gene Symbol: Ccdc138] [Locus Tag: ] [Chromosome: 10] [Map Location: 10 B4|10] [Description: coiled-coil domain containing 138] [Gene Type: protein-coding]	Ccdc138
67425	0.968548500996013	8.7116264493346	10.9091489858036	1.77300082854506e-10	7.12132853382868e-09	14.0321014511883	67425 [Gene Symbol: Eps8l1] [Locus Tag: ] [Chromosome: 7] [Map Location: 7 A1|7] [Description: EPS8-like 1] [Gene Type: protein-coding]	Eps8l1
100465	0.967933414212023	7.58840060964946	8.84088507303646	8.60063674224231e-09	1.65393174882342e-07	10.094140885961	100465 [Gene Symbol: Mob3c] [Locus Tag: RP23-146I18.6] [Chromosome: 4] [Map Location: 4 D1|4] [Description: MOB kinase activator 3C] [Gene Type: protein-coding]	Mob3c
100303733	0.967856154698673	7.2307286601061	12.5359536466563	1.17630616174694e-11	8.22349225131437e-10	16.7741496921161	100303733 [Gene Symbol: Gm10501] [Locus Tag: ] [Chromosome: 17] [Map Location: 17|17] [Description: predicted gene 10501] [Gene Type: unknown]	Gm10501
246103	0.967354852246627	11.1815723462496	9.53368645805515	2.2102151686404e-09	5.43909992209794e-08	11.4736961891677	246103 [Gene Symbol: Atxn7] [Locus Tag: ] [Chromosome: 14] [Map Location: 14 A1|14] [Description: ataxin 7] [Gene Type: protein-coding]	Atxn7
104601	0.966284772580041	9.24662819387773	11.4196758756015	7.34498229842479e-11	3.56804550092879e-09	14.9240741845386	104601 [Gene Symbol: Mycbpap] [Locus Tag: RP23-402D13.2] [Chromosome: 11] [Map Location: 11 D|11] [Description: MYCBP associated protein] [Gene Type: protein-coding]	Mycbpap
17134	0.966058155703138	11.3870083588006	12.6104006652383	1.04563895863708e-11	7.6040493012982e-10	16.8928778742264	17134 [Gene Symbol: Mafg] [Locus Tag: RP23-84C12.9] [Chromosome: 11] [Map Location: 11 E2|11 84.35 cM] [Description: v-maf musculoaponeurotic fibrosarcoma oncogene family, protein G (avian)] [Gene Type: protein-coding]	Mafg
67295	0.96477856560027	14.4078611459658	9.1628308269978	4.53941560655399e-09	9.87089218152102e-08	10.7430488092084	67295 [Gene Symbol: Rab3c] [Locus Tag: ] [Chromosome: 13] [Map Location: 13 D2.2|13] [Description: RAB3C, member RAS oncogene family] [Gene Type: protein-coding]	Rab3c
637916	0.963536225059809	6.76255184997567	6.37913029348949	1.78967554332188e-06	1.48107084401176e-05	4.67928401698907	-	-
74453	0.963448147250626	9.03685155863382	10.3182692845756	5.09931237299661e-10	1.66923447746246e-08	12.9615553775268	74453 [Gene Symbol: Ccdc11] [Locus Tag: ] [Chromosome: 18] [Map Location: 18 E2|18] [Description: coiled-coil domain containing 11] [Gene Type: protein-coding]	Ccdc11
74026	0.96007790845864	12.0270861506254	11.7047913761871	4.54518794789303e-11	2.4424351784596e-09	15.4093983695409	74026 [Gene Symbol: Msl1] [Locus Tag: RP23-395E10.8] [Chromosome: 11] [Map Location: 11 D|11] [Description: male-specific lethal 1 homolog (Drosophila)] [Gene Type: protein-coding]	Msl1
225027	0.959994668012516	10.1685120285416	10.4218654435295	4.22480499142333e-10	1.43519284526827e-08	13.1522883895732	225027 [Gene Symbol: Srsf7] [Locus Tag: ] [Chromosome: 17] [Map Location: 17 E3|17] [Description: serine/arginine-rich splicing factor 7] [Gene Type: protein-coding]	Srsf7
320731	0.959229339539281	15.9277689067084	9.85748840816098	1.19573036656581e-09	3.32681499123906e-08	12.0971423109727	320731 [Gene Symbol: A530030E21Rik] [Locus Tag: ] [Chromosome: 16] [Map Location: 16|16] [Description: RIKEN cDNA A530030E21 gene] [Gene Type: protein-coding]	A530030E21Rik
78103	0.958439265021854	9.70841982745346	16.1590618953811	6.61576280390264e-14	1.43473448878563e-11	21.9651875583732	78103 [Gene Symbol: 8430431K14Rik] [Locus Tag: ] [Chromosome: 19] [Map Location: 19 C1|19] [Description: RIKEN cDNA 8430431K14 gene] [Gene Type: miscRNA]	8430431K14Rik
333193	0.958297328780946	16.0037606237311	10.5845841337493	3.1518725417668e-10	1.13753093858802e-08	13.449242904352	333193 [Gene Symbol: BC053749] [Locus Tag: ] [Chromosome: 7] [Map Location: 7 B1|7] [Description: cDNA sequence BC053749] [Gene Type: protein-coding]	BC053749
55990	0.957831850703958	14.2707909827675	8.82672380091984	8.84854852930276e-09	1.68964147192008e-07	10.0652826097641	55990 [Gene Symbol: Fmo2] [Locus Tag: ] [Chromosome: 1] [Map Location: 1|1 H1] [Description: flavin containing monooxygenase 2] [Gene Type: protein-coding]	Fmo2
666747	0.957571764917374	6.61463859451556	5.68587255276522	9.23085976581305e-06	6.00450864627298e-05	3.02290540318568	666747 [Gene Symbol: Trim43b] [Locus Tag: ] [Chromosome: 9] [Map Location: 9 E3.1|9] [Description: tripartite motif-containing 43B] [Gene Type: protein-coding]	Trim43b
100039317	0.957055544422955	9.93021188599614	5.80754250725195	6.89588380215346e-06	4.69697480848304e-05	3.31685999299612	100039317 [Gene Symbol: Gm2155] [Locus Tag: ] [Chromosome: X] [Map Location: X A5|X] [Description: predicted gene 2155] [Gene Type: protein-coding]	Gm2155
69975	0.956874303299296	7.07051406805525	9.54098243241887	2.17951961715745e-09	5.3986003910938e-08	11.4878916147436	69975 [Gene Symbol: 2810405F17Rik] [Locus Tag: ] [Chromosome: 4] [Map Location: 4|4] [Description: RIKEN cDNA 2810405F17 gene] [Gene Type: protein-coding]	2810405F17Rik
244421	0.954065928682249	9.66730750562765	8.54535924933363	1.56473423955831e-08	2.73817218621266e-07	9.48636855401222	244421 [Gene Symbol: Lonrf1] [Locus Tag: ] [Chromosome: 8] [Map Location: 8 A4|8] [Description: LON peptidase N-terminal domain and ring finger 1] [Gene Type: protein-coding]	Lonrf1
11512	0.952953477032896	9.59154192260867	10.8699483894673	1.89938080736874e-10	7.51369062380769e-09	13.9623657304616	11512 [Gene Symbol: Adcy6] [Locus Tag: ] [Chromosome: 15] [Map Location: 15|15 F] [Description: adenylate cyclase 6] [Gene Type: protein-coding]	Adcy6
497255	0.952039734320545	7.06984352062463	8.29920306206716	2.59863567345189e-08	4.20659262591189e-07	8.97120904456232	497255 [Gene Symbol: LOC497255] [Locus Tag: ] [Chromosome: ] [Map Location: ] [Description: uncharacterized LOC497255] [Gene Type: unknown]	LOC497255
242785	0.951700713966455	10.5490647509771	11.5717327707772	5.68020150357526e-11	2.91068384642066e-09	15.1840278895178	242785 [Gene Symbol: Klhl21] [Locus Tag: RP23-445E20.1] [Chromosome: 4] [Map Location: 4 E2|4] [Description: kelch-like 21] [Gene Type: protein-coding]	Klhl21
70640	0.951457694589292	7.34258029317073	10.7998159922392	2.14930344101708e-10	8.3128075284815e-09	13.8371532713917	70640 [Gene Symbol: Dcp2] [Locus Tag: ] [Chromosome: 18] [Map Location: 18 B3|18] [Description: DCP2 decapping enzyme homolog (S. cerevisiae)] [Gene Type: protein-coding]	Dcp2
320271	0.951341924773412	6.57137057429554	8.48853023891374	1.75789218174191e-08	3.01535615835659e-07	9.36815718495827	320271 [Gene Symbol: Scai] [Locus Tag: RP23-322M5.1] [Chromosome: 2] [Map Location: 2 B|2] [Description: suppressor of cancer cell invasion] [Gene Type: protein-coding]	Scai
100034361	0.95055927389944	9.279437822431	12.8914442728575	6.73574237708146e-12	5.38172521700433e-10	17.3360633220106	100034361 [Gene Symbol: Mfap1b] [Locus Tag: RP23-433P19.13-001] [Chromosome: 2] [Map Location: 2 F1|2] [Description: microfibrillar-associated protein 1B] [Gene Type: protein-coding]	Mfap1b
243374	0.948648985191438	11.125743752121	9.24758435899994	3.84503743704516e-09	8.70383171560018e-08	10.911607177414	243374 [Gene Symbol: Gimap8] [Locus Tag: ] [Chromosome: 6] [Map Location: 6 B2.3|6] [Description: GTPase, IMAP family member 8] [Gene Type: protein-coding]	Gimap8
100041230	0.946229729399557	7.56491052330519	4.13638978127764	0.000412902852210482	0.0016371200420079	-0.776230597056539	100041230 [Gene Symbol: Hist1h4m] [Locus Tag: ] [Chromosome: 13] [Map Location: 13 A3.1|13] [Description: histone cluster 1, H4m] [Gene Type: protein-coding]	Hist1h4m
170768	0.946108377107146	10.1413306862018	8.6109636606156	1.36871438554493e-08	2.43729499343847e-07	9.62229623003753	170768 [Gene Symbol: Pfkfb3] [Locus Tag: RP23-428M4.3] [Chromosome: 2] [Map Location: 2 A1|2] [Description: 6-phosphofructo-2-kinase/fructose-2,6-biphosphatase 3] [Gene Type: protein-coding]	Pfkfb3
170833	0.94580865610228	9.85877200101764	12.2236560112475	1.93901611316484e-11	1.20072970647267e-09	16.2699018336947	170833 [Gene Symbol: Hook2] [Locus Tag: ] [Chromosome: 8] [Map Location: 8 C3|8] [Description: hook homolog 2 (Drosophila)] [Gene Type: protein-coding]	Hook2
380785	0.945681689793092	8.12420484235196	8.325494076602	2.46064566395008e-08	4.0165740948712e-07	9.02661903058152	380785 [Gene Symbol: Begain] [Locus Tag: ] [Chromosome: 12] [Map Location: 12 F1|12] [Description: brain-enriched guanylate kinase-associated] [Gene Type: protein-coding]	Begain
71270	0.945611684643871	5.75555668787629	4.11718145094006	0.000432967206405367	0.00170636710634106	-0.823129155123931	71270 [Gene Symbol: 4933438K21Rik] [Locus Tag: ] [Chromosome: 4] [Map Location: 4 E1|4] [Description: RIKEN cDNA 4933438K21 gene] [Gene Type: miscRNA]	4933438K21Rik
53958	0.94523674772848	8.40036297717887	10.3470434796014	4.83908181390065e-10	1.6056893193693e-08	13.0146635718383	53958 [Gene Symbol: AU035318] [Locus Tag: ] [Chromosome: 16] [Map Location: 16|16] [Description: EST AU035318] [Gene Type: protein-coding]	AU035318
22064	0.944292316644551	6.96538169361494	10.4751300403545	3.83715683571543e-10	1.33286440454333e-08	13.249846447663	22064 [Gene Symbol: Trpc2] [Locus Tag: ] [Chromosome: 7] [Map Location: 7 F1|7 54.71 cM] [Description: transient receptor potential cation channel, subfamily C, member 2] [Gene Type: protein-coding]	Trpc2
319332	0.943937158753425	10.1068943037823	12.72670461625	8.70863491783403e-12	6.52851955306391e-10	17.0772385950572	-	-
77979	0.942042814929643	6.32563146762573	7.68720751551949	9.49853025203593e-08	1.23308285030305e-06	7.65519868629692	77979 [Gene Symbol: B230104C14Rik] [Locus Tag: ] [Chromosome: 2] [Map Location: 2|2] [Description: RIKEN cDNA B230104C14 gene] [Gene Type: protein-coding]	B230104C14Rik
71870	0.942026056801003	11.6085892991355	12.5677022042152	1.11862285188032e-11	7.99124424980032e-10	16.8248511464369	71870 [Gene Symbol: Ccdc19] [Locus Tag: ] [Chromosome: 1] [Map Location: 1 H3|1 79.91 cM] [Description: coiled-coil domain containing 19] [Gene Type: protein-coding]	Ccdc19
381229	0.94192531973748	8.08668827119275	8.49969137944352	1.71810359408057e-08	2.95754912803849e-07	9.39140787566552	381229 [Gene Symbol: Ccdc147] [Locus Tag: ] [Chromosome: 19] [Map Location: 19 D1|19] [Description: coiled-coil domain containing 147] [Gene Type: protein-coding]	Ccdc147
74895	0.941805955981934	11.6486159598356	10.5332935452645	3.45566531718032e-10	1.22353724327978e-08	13.3559848667979	74895 [Gene Symbol: Ccdc181] [Locus Tag: ] [Chromosome: 1] [Map Location: 1|1 H1] [Description: coiled-coil domain containing 181] [Gene Type: protein-coding]	Ccdc181
100169871	0.940381812883191	7.44763382683196	9.79529105773334	1.34414587475495e-09	3.63563019509166e-08	11.9784241906967	100169871 [Gene Symbol: Gm10910] [Locus Tag: ] [Chromosome: 9] [Map Location: ] [Description: predicted gene 10910] [Gene Type: protein-coding]	Gm10910
20538	0.940248634346887	10.627950389592	6.78928470940387	6.96115336508102e-07	6.68186322819029e-06	5.63517802447547	20538 [Gene Symbol: Slc6a2] [Locus Tag: ] [Chromosome: 8] [Map Location: 8 C5|8 44.99 cM] [Description: solute carrier family 6 (neurotransmitter transporter, noradrenalin), member 2] [Gene Type: protein-coding]	Slc6a2
16627	0.939799875434323	8.18764343395792	4.27902310974424	0.000290202784921854	0.00120347198957946	-0.427150283606735	16627 [Gene Symbol: Klra1] [Locus Tag: CH29-493D4.3] [Chromosome: 6] [Map Location: 6 F3|6 63.44 cM] [Description: killer cell lectin-like receptor, subfamily A, member 1] [Gene Type: protein-coding]	Klra1
320169	0.939643316218908	6.45064259239852	7.58688416997919	1.18034008868761e-07	1.48161655886994e-06	7.43469827706357	-	-
19882	0.938517621123843	9.46358248483565	10.0649285731386	8.12153921203632e-10	2.45658861670175e-08	12.4895669733507	19882 [Gene Symbol: Mst1r] [Locus Tag: ] [Chromosome: 9] [Map Location: 9 F1|9 59.07 cM] [Description: macrophage stimulating 1 receptor (c-met-related tyrosine kinase)] [Gene Type: protein-coding]	Mst1r
71148	0.937690013732727	8.1099399421635	9.66573125296025	1.71772993262894e-09	4.40569612815464e-08	11.7295511043857	71148 [Gene Symbol: Mier1] [Locus Tag: RP23-99O16.2] [Chromosome: 4] [Map Location: 4 C6|4] [Description: mesoderm induction early response 1 homolog (Xenopus laevis] [Gene Type: protein-coding]	Mier1
666752	0.937355833313505	7.63258931932755	9.69029049851621	1.63944248070456e-09	4.24072613565848e-08	11.7768916257165	666752 [Gene Symbol: Gm8273] [Locus Tag: ] [Chromosome: 4] [Map Location: 4 A1|4] [Description: predicted gene 8273] [Gene Type: unknown]	Gm8273
216166	0.936481294536905	7.58514718782669	5.64188218160993	1.02609583687128e-05	6.59683477548082e-05	2.91632823674328	216166 [Gene Symbol: Plk5] [Locus Tag: ] [Chromosome: 10] [Map Location: 10 C1|10] [Description: polo-like kinase 5] [Gene Type: protein-coding]	Plk5
56691	0.935868066636332	6.56885186384063	3.46011649092499	0.00216428296967036	0.00703604334360856	-2.40108096955741	56691 [Gene Symbol: Dnajb8] [Locus Tag: ] [Chromosome: 6] [Map Location: 6 D2|6 39.25 cM] [Description: DnaJ (Hsp40) homolog, subfamily B, member 8] [Gene Type: protein-coding]	Dnajb8
68775	0.935754180038964	11.2722904748871	13.7638788035003	1.80048987555506e-12	1.92652416684391e-10	18.6630661058799	68775 [Gene Symbol: Atp6v1c2] [Locus Tag: ] [Chromosome: 12] [Map Location: 12|12 A3] [Description: ATPase, H+ transporting, lysosomal V1 subunit C2] [Gene Type: protein-coding]	Atp6v1c2
100503441	0.934580215405019	7.39481215957625	10.6824137757042	2.64672507321423e-10	9.79974166208849e-09	13.6262445848339	-	-
76222	0.934421633926561	9.87388593479311	8.34363504480486	2.36985469270574e-08	3.89454672741068e-07	9.06479817534569	76222 [Gene Symbol: Magef1] [Locus Tag: ] [Chromosome: 16] [Map Location: 16 B1|16] [Description: melanoma antigen family F, 1] [Gene Type: unknown]	Magef1
278795	0.933751245755433	7.689170800341	7.75138451972708	8.27192036837685e-08	1.09610842240865e-06	7.7955525304513	278795 [Gene Symbol: Lrrc10b] [Locus Tag: ] [Chromosome: 19] [Map Location: 19 A|19] [Description: leucine rich repeat containing 10B] [Gene Type: protein-coding]	Lrrc10b
100047702	0.933681462088277	11.3008259651708	6.21836379653144	2.60572101872599e-06	2.04360212540638e-05	4.29943165455595	-	-
22063	0.933604843517374	7.58913282707306	9.12762746224812	4.86479377885097e-09	1.04064053941665e-07	10.6727592280248	22063 [Gene Symbol: Trpc1] [Locus Tag: ] [Chromosome: 9] [Map Location: 9 E4|9 50.2 cM] [Description: transient receptor potential cation channel, subfamily C, member 1] [Gene Type: protein-coding]	Trpc1
20301	0.932586556415405	9.7157658111543	9.96342720170647	9.80745447338917e-10	2.84901449719106e-08	12.2982267494163	20301 [Gene Symbol: Ccl27a] [Locus Tag: RP23-167I12.8] [Chromosome: 4] [Map Location: 4 A5|4 22.08 cM] [Description: chemokine (C-C motif) ligand 27A] [Gene Type: protein-coding]	Ccl27a
109168	0.931740451504069	9.25910165163219	11.5115876841721	6.28622305514319e-11	3.16895933296221e-09	15.0815132267712	109168 [Gene Symbol: Atl3] [Locus Tag: ] [Chromosome: 19] [Map Location: 19 A|19] [Description: atlastin GTPase 3] [Gene Type: protein-coding]	Atl3
216613	0.931559983809649	9.24931008663089	8.10152363872933	3.92821405577506e-08	5.87514724142367e-07	8.55161490491219	216613 [Gene Symbol: Ccdc85a] [Locus Tag: RP23-398G11.2] [Chromosome: 11] [Map Location: 11 A3.3|11] [Description: coiled-coil domain containing 85A] [Gene Type: protein-coding]	Ccdc85a
18227	0.930818986141603	8.12466354949705	5.78682800020636	7.24615360053686e-06	4.8862250084242e-05	3.26690161745159	18227 [Gene Symbol: Nr4a2] [Locus Tag: RP23-271B15.1] [Chromosome: 2] [Map Location: 2 C1.1|2 31.66 cM] [Description: nuclear receptor subfamily 4, group A, member 2] [Gene Type: protein-coding]	Nr4a2
76055	0.93059991377542	8.5478161960892	10.5699128733722	3.23583447820024e-10	1.15816686237201e-08	13.4225995088577	76055 [Gene Symbol: Mgea5] [Locus Tag: ] [Chromosome: 19] [Map Location: 19 D1|19 38.75 cM] [Description: meningioma expressed antigen 5 (hyaluronidase)] [Gene Type: protein-coding]	Mgea5
53608	0.930290258181401	12.6332785596088	6.48062260052033	1.41403941584034e-06	1.2106310670196e-05	4.91762586433489	53608 [Gene Symbol: Map3k6] [Locus Tag: ] [Chromosome: 4] [Map Location: 4 D2.3|4] [Description: mitogen-activated protein kinase kinase kinase 6] [Gene Type: protein-coding]	Map3k6
433456	0.930179696527072	7.23564867489069	8.34932192739371	2.34210993821391e-08	3.85939676318031e-07	9.07675758881005	433456 [Gene Symbol: 4631405J19Rik] [Locus Tag: ] [Chromosome: 2] [Map Location: 2 E1|2] [Description: RIKEN cDNA 4631405J19 gene] [Gene Type: unknown]	4631405J19Rik
100038734	0.930011507129974	12.9435953324883	8.80565778120943	9.23106678029452e-09	1.75440830224236e-07	10.0223042980141	100038734 [Gene Symbol: Gm10845] [Locus Tag: ] [Chromosome: 14] [Map Location: ] [Description: predicted gene 10845] [Gene Type: miscRNA]	Gm10845
68616	0.929694829145475	7.04522522594962	8.75414959332474	1.02399557325795e-08	1.90881262308996e-07	9.91697001408007	68616 [Gene Symbol: Gdpd3] [Locus Tag: ] [Chromosome: 7] [Map Location: 7|7 F4] [Description: glycerophosphodiester phosphodiesterase domain containing 3] [Gene Type: protein-coding]	Gdpd3
81910	0.928412260467983	10.6009616657705	12.6025965808853	1.05859948474203e-11	7.6297694020472e-10	16.8804582886648	81910 [Gene Symbol: Rrbp1] [Locus Tag: RP23-77A2.2] [Chromosome: 2] [Map Location: 2 G1|2] [Description: ribosome binding protein 1] [Gene Type: protein-coding]	Rrbp1
433347	0.928355062956018	7.47512370190639	7.96945549265481	5.1921326183299e-08	7.45781840133737e-07	8.26836503491587	433347 [Gene Symbol: LOC433347] [Locus Tag: ] [Chromosome: 1] [Map Location: 1 E4|1] [Description: uncharacterized LOC433347] [Gene Type: miscRNA]	LOC433347
110351	0.927918870214087	11.5622420319645	9.89212235095182	1.1205401422185e-09	3.16106846856505e-08	12.1630372299247	110351 [Gene Symbol: Rap1gap] [Locus Tag: RP23-277N22.1] [Chromosome: 4] [Map Location: 4 D3|4 70.02 cM] [Description: Rap1 GTPase-activating protein] [Gene Type: protein-coding]	Rap1gap
68744	0.927781415164356	7.93738496615075	9.76264815107949	1.4295419935943e-09	3.81562038268264e-08	11.9159213517975	68744 [Gene Symbol: Zfp740] [Locus Tag: ] [Chromosome: 15] [Map Location: 15 F3|15] [Description: zinc finger protein 740] [Gene Type: protein-coding]	Zfp740
69025	0.926596582219751	9.57307221284452	9.12574371934932	4.88286973426322e-09	1.04251525337814e-07	10.6689934215754	69025 [Gene Symbol: 1500032P08Rik] [Locus Tag: ] [Chromosome: X] [Map Location: X|X] [Description: RIKEN cDNA 1500032P08 gene] [Gene Type: protein-coding]	1500032P08Rik
382073	0.926241441222577	8.56319342267136	9.59562668863719	1.96318866252458e-09	4.9311157625708e-08	11.5939925716504	382073 [Gene Symbol: Ccdc84] [Locus Tag: ] [Chromosome: 9] [Map Location: 9 A5.2|9] [Description: coiled-coil domain containing 84] [Gene Type: protein-coding]	Ccdc84
381738	0.926202611260736	11.6374896793451	7.34908406332413	1.98598790088112e-07	2.30031760250365e-06	6.90673981861202	381738 [Gene Symbol: Drc1] [Locus Tag: ] [Chromosome: 5] [Map Location: 5 B1|5] [Description: dynein regulatory complex subunit 1] [Gene Type: protein-coding]	Drc1
72591	0.925827101883066	7.16591275168414	5.11816108555204	3.66220024333607e-05	0.000198929867534373	1.63755227123845	72591 [Gene Symbol: 2700022O18Rik] [Locus Tag: ] [Chromosome: 14] [Map Location: 14|14] [Description: RIKEN cDNA 2700022O18 gene] [Gene Type: protein-coding]	2700022O18Rik
94222	0.925471684549073	6.05715922466384	8.25731615446042	2.83518145091295e-08	4.51565391876882e-07	8.88273802113027	94222 [Gene Symbol: Olig3] [Locus Tag: ] [Chromosome: 10] [Map Location: 10 A3|10] [Description: oligodendrocyte transcription factor 3] [Gene Type: protein-coding]	Olig3
75410	0.925352344823901	11.0846281354625	13.2402835595527	3.94217591886672e-12	3.55953572094252e-10	17.8753419246108	75410 [Gene Symbol: Kmt2b] [Locus Tag: ] [Chromosome: 7] [Map Location: 7 B1|7] [Description: lysine (K)-specific methyltransferase 2B] [Gene Type: protein-coding]	Kmt2b
105246	0.924216181436238	9.85570843600907	11.3679044167262	8.02122886199708e-11	3.81267373442362e-09	14.8349757634598	105246 [Gene Symbol: Brd9] [Locus Tag: ] [Chromosome: 13] [Map Location: 13 C1|13] [Description: bromodomain containing 9] [Gene Type: protein-coding]	Brd9
217517	0.924023451191927	10.2054706826754	11.1983285435866	1.07252191606457e-10	4.81516719231305e-09	14.5410126999661	217517 [Gene Symbol: Stxbp6] [Locus Tag: RP24-432D6.1] [Chromosome: 12] [Map Location: 12 B3|12] [Description: syntaxin binding protein 6 (amisyn)] [Gene Type: protein-coding]	Stxbp6
100041143	0.922132302939646	7.10531742932285	4.71151940325096	9.95882867931874e-05	0.000475599665340096	0.636753203282168	100041143 [Gene Symbol: Gm3161] [Locus Tag: ] [Chromosome: 14] [Map Location: 14 C1|14] [Description: predicted gene 3161] [Gene Type: unknown]	Gm3161
547150	0.921593113427019	11.5363314708646	9.91731321209242	1.06893636889343e-09	3.04734688545218e-08	12.2108706066991	547150 [Gene Symbol: 6820431F20Rik] [Locus Tag: ] [Chromosome: 8] [Map Location: 8 A1.3|8] [Description: cadherin 11 pseudogene] [Gene Type: pseudo]	6820431F20Rik
320678	0.921420412999041	8.783492964056	7.65457061749008	1.0192630093103e-07	1.31042763416125e-06	7.58361252733568	320678 [Gene Symbol: Iffo1] [Locus Tag: ] [Chromosome: 6] [Map Location: 6 F3|6] [Description: intermediate filament family orphan 1] [Gene Type: protein-coding]	Iffo1
13804	0.921169202758135	10.133414101543	8.8630716551099	8.22655438991118e-09	1.59851823661242e-07	10.1392998135035	13804 [Gene Symbol: Endog] [Locus Tag: RP23-315H12.3] [Chromosome: 2] [Map Location: 2 B|2] [Description: endonuclease G] [Gene Type: protein-coding]	Endog
66446	0.920780516120125	11.497938063757	10.8106668730249	2.10851039127415e-10	8.20904392836746e-09	13.8565640485733	66446 [Gene Symbol: Exosc7] [Locus Tag: ] [Chromosome: 9] [Map Location: 9 F4|9] [Description: exosome component 7] [Gene Type: protein-coding]	Exosc7
100503910	0.91834708893891	13.5346935302561	7.57217847220953	1.2186707912177e-07	1.51949487656982e-06	7.40226471895722	100503910 [Gene Symbol: Gm19958] [Locus Tag: ] [Chromosome: 8] [Map Location: 8|8 44.25 cM] [Description: predicted gene, 19958] [Gene Type: miscRNA]	Gm19958
73945	0.918218945706487	11.1188991129353	13.2051925124125	4.15835749075228e-12	3.69971960047187e-10	17.8216261189938	73945 [Gene Symbol: Otud4] [Locus Tag: ] [Chromosome: 8] [Map Location: 8 C3|8 37.74 cM] [Description: OTU domain containing 4] [Gene Type: protein-coding]	Otud4
399101	0.917346359276445	10.4158234340422	12.0775451447347	2.45792045205095e-11	1.45966821173265e-09	16.0304950596469	399101 [Gene Symbol: Snhg3] [Locus Tag: ] [Chromosome: 4] [Map Location: 4 D2.3|4] [Description: small nucleolar RNA host gene (non-protein coding) 3] [Gene Type: miscRNA]	Snhg3
100502854	0.917114578741032	11.3115870787929	9.27436791995896	3.64920775741221e-09	8.3069922417793e-08	10.9646790442958	100502854 [Gene Symbol: D030029J20Rik] [Locus Tag: ] [Chromosome: 2] [Map Location: 2|2] [Description: RIKEN cDNA D030029J20 gene] [Gene Type: unknown]	D030029J20Rik
353208	0.915646827977966	10.216349978487	9.97718558794615	9.55918317627563e-10	2.7973855441995e-08	12.3242382489612	353208 [Gene Symbol: Zfp931] [Locus Tag: RP23-124E18.1] [Chromosome: 2] [Map Location: 2 H4|2] [Description: zinc finger protein 931] [Gene Type: protein-coding]	Zfp931
107372	0.91539832200487	6.44912104943419	8.75161835997339	1.02923757784953e-08	1.91711284726896e-07	9.9117845327364	107372 [Gene Symbol: C030016D13Rik] [Locus Tag: ] [Chromosome: 19] [Map Location: 19 C1|19] [Description: RIKEN cDNA C030016D13 gene] [Gene Type: miscRNA]	C030016D13Rik
53376	0.91527012361124	10.0564455814374	5.23433503443297	2.75659676480249e-05	0.000155239923070456	1.92254800222539	53376 [Gene Symbol: Usp2] [Locus Tag: MNCb-0190] [Chromosome: 9] [Map Location: 9|9 B] [Description: ubiquitin specific peptidase 2] [Gene Type: protein-coding]	Usp2
109331	0.915116272351	11.8874321883635	13.7130685151236	1.94072909823415e-12	2.04062203753287e-10	18.5877380313643	109331 [Gene Symbol: Rnf20] [Locus Tag: RP23-134A17.1] [Chromosome: 4] [Map Location: 4 B1|4] [Description: ring finger protein 20] [Gene Type: protein-coding]	Rnf20
14660	0.915041317435183	9.30468497107673	8.90233309397624	7.60519551999571e-09	1.49941004018466e-07	10.2190530453095	14660 [Gene Symbol: Gls] [Locus Tag: ] [Chromosome: 1] [Map Location: 1 C1.1|1 26.86 cM] [Description: glutaminase] [Gene Type: protein-coding]	Gls
52857	0.914010483024361	9.31792972799159	9.73178427691668	1.51545078317246e-09	3.98795060373519e-08	11.8567003319548	52857 [Gene Symbol: Gramd1a] [Locus Tag: ] [Chromosome: 7] [Map Location: 7 B1|7 19.3 cM] [Description: GRAM domain containing 1A] [Gene Type: protein-coding]	Gramd1a
98884	0.913573188252974	10.7698602308788	10.6771899975885	2.67145258488785e-10	9.84626886712306e-09	13.6168221924628	98884 [Gene Symbol: AI225934] [Locus Tag: ] [Chromosome: 2] [Map Location: ] [Description: expressed sequence AI225934] [Gene Type: protein-coding]	AI225934
74775	0.912712805553184	12.1691917026142	10.4522390071163	3.99903068337095e-10	1.38365322319654e-08	13.2079619987701	74775 [Gene Symbol: Lmbr1l] [Locus Tag: ] [Chromosome: 15] [Map Location: 15 F1|15 55.1 cM] [Description: limb region 1 like] [Gene Type: protein-coding]	Lmbr1l
21843	0.912671951707363	10.9842041662073	14.5048060466564	6.18030843902507e-13	8.62721331468275e-11	19.7353502431305	21843 [Gene Symbol: Tial1] [Locus Tag: ] [Chromosome: 7] [Map Location: 7|7 F4] [Description: Tia1 cytotoxic granule-associated RNA binding protein-like 1] [Gene Type: protein-coding]	Tial1
75415	0.912581624396513	9.16662579980389	9.78063733439869	1.38180877962186e-09	3.71040607143146e-08	11.9503827859966	75415 [Gene Symbol: Arhgap12] [Locus Tag: ] [Chromosome: 18] [Map Location: 18 A1|18] [Description: Rho GTPase activating protein 12] [Gene Type: protein-coding]	Arhgap12
320277	0.911802107871399	8.16203739611188	6.30507390888359	2.1269959377454e-06	1.71295107201254e-05	4.50465266311673	320277 [Gene Symbol: Spef2] [Locus Tag: ] [Chromosome: 15] [Map Location: 15 A1|15] [Description: sperm flagellar 2] [Gene Type: protein-coding]	Spef2
235041	0.911504271633488	12.9084615834654	8.55136671355865	1.54563706894691e-08	2.71257072020603e-07	9.49883954708785	235041 [Gene Symbol: Kank2] [Locus Tag: ] [Chromosome: 9] [Map Location: 9 A3|9] [Description: KN motif and ankyrin repeat domains 2] [Gene Type: protein-coding]	Kank2
68625	0.911444360988847	10.9752292252591	9.10788894509445	5.05768480277344e-09	1.07289175698309e-07	10.6332766211813	68625 [Gene Symbol: Wdr65] [Locus Tag: RP24-16C11.4] [Chromosome: 4] [Map Location: 4 D2.1|4] [Description: WD repeat domain 65] [Gene Type: protein-coding]	Wdr65
55935	0.911093183848489	7.87180552000278	8.65275983627879	1.25721117540753e-08	2.27036447877127e-07	9.70859480371519	55935 [Gene Symbol: Fnbp4] [Locus Tag: RP23-322I11.2] [Chromosome: 2] [Map Location: 2 E1|2] [Description: formin binding protein 4] [Gene Type: protein-coding]	Fnbp4
12040	0.910088454663656	10.6018523777858	11.6566367039533	4.92601518023218e-11	2.5954009265219e-09	15.3280607340291	12040 [Gene Symbol: Bckdhb] [Locus Tag: ] [Chromosome: 9] [Map Location: 9 E2|9] [Description: branched chain ketoacid dehydrogenase E1, beta polypeptide] [Gene Type: protein-coding]	Bckdhb
81877	0.909947464953426	11.4039341484516	6.04957416306813	3.87805081098802e-06	2.8647802964747e-05	3.89771209755869	81877 [Gene Symbol: Tnxb] [Locus Tag: ] [Chromosome: 17] [Map Location: 17 B1|17 18.24 cM] [Description: tenascin XB] [Gene Type: protein-coding]	Tnxb
103067	0.909798110819214	14.8482812478872	10.9165207505306	1.75022521898578e-10	7.04995362254488e-09	14.0451952981071	103067 [Gene Symbol: AA522020] [Locus Tag: ] [Chromosome: Y] [Map Location: ] [Description: expressed sequence AA522020] [Gene Type: protein-coding]	AA522020
70503	0.908899447962383	8.20693278627608	12.1443302795716	2.20485229923285e-11	1.33218053472803e-09	16.1402036842741	70503 [Gene Symbol: Ddo] [Locus Tag: ] [Chromosome: 10] [Map Location: 10 B1|10] [Description: D-aspartate oxidase] [Gene Type: protein-coding]	Ddo
381974	0.90887698785921	6.88092586187145	5.27812203475766	2.47731740487054e-05	0.000141713524368583	2.02980033714458	381974 [Gene Symbol: Mrgprg] [Locus Tag: ] [Chromosome: 7] [Map Location: 7 F5|7] [Description: MAS-related GPR, member G] [Gene Type: protein-coding]	Mrgprg
382089	0.908119339654998	7.7303323473928	12.1221998778655	2.28557085492177e-11	1.37411461621769e-09	16.1039021019337	382089 [Gene Symbol: Ripply2] [Locus Tag: ] [Chromosome: 9] [Map Location: 9 E3.1|9] [Description: ripply2 homolog (zebrafish)] [Gene Type: protein-coding]	Ripply2
15932	0.90784510053885	12.0469928707439	13.6358765205338	2.17588721963352e-12	2.22920336508023e-10	18.4728456093173	15932 [Gene Symbol: Idua] [Locus Tag: ] [Chromosome: 5] [Map Location: 5 E5|5 53.24 cM] [Description: iduronidase, alpha-L-] [Gene Type: protein-coding]	Idua
76245	0.90776360450379	8.80991555547271	7.53104716270487	1.33282352495204e-07	1.63334765880727e-06	7.3113976507762	-	-
245403	0.907419213491808	11.0681158671922	6.46138420931833	1.47847494986628e-06	1.25649678297068e-05	4.87253578275098	245403 [Gene Symbol: Dcaf12l2] [Locus Tag: RP23-260P9.3] [Chromosome: X] [Map Location: X A4|X] [Description: DDB1 and CUL4 associated factor 12-like 2] [Gene Type: protein-coding]	Dcaf12l2
56215	0.907330058830928	11.0370822592789	8.12578248381542	3.73294546863055e-08	5.64919080919423e-07	8.60338910060442	56215 [Gene Symbol: Acin1] [Locus Tag: RP23-94B13.1] [Chromosome: 14] [Map Location: 14 C3|14] [Description: apoptotic chromatin condensation inducer 1] [Gene Type: protein-coding]	Acin1
76130	0.907208515454666	9.01781277337866	11.1304721099133	1.20579062241799e-10	5.28176359406877e-09	14.422463302038	76130 [Gene Symbol: Las1l] [Locus Tag: RP23-476N7.1] [Chromosome: X] [Map Location: X C3|X] [Description: LAS1-like (S. cerevisiae)] [Gene Type: protein-coding]	Las1l
73332	0.907149745466254	7.54797484831478	10.4782910629116	3.81534292086975e-10	1.3284392907382e-08	13.2556252823505	73332 [Gene Symbol: Ccdc30] [Locus Tag: RP23-390M8.2] [Chromosome: 4] [Map Location: 4 D2.1|4] [Description: coiled-coil domain containing 30] [Gene Type: protein-coding]	Ccdc30
552878	0.906432014830508	8.31461284057953	7.11763248660642	3.31921666732654e-07	3.57201832665904e-06	6.38581564902757	552878 [Gene Symbol: C130023C23Rik] [Locus Tag: ] [Chromosome: 2] [Map Location: ] [Description: Riken cDNA C130023C23 gene] [Gene Type: unknown]	C130023C23Rik
234686	0.906372915253892	12.1742835874892	8.44234226182466	1.93292396780928e-08	3.27397421576846e-07	9.27176170300062	234686 [Gene Symbol: Fhod1] [Locus Tag: ] [Chromosome: 8] [Map Location: 8 D3|8] [Description: formin homology 2 domain containing 1] [Gene Type: protein-coding]	Fhod1
103406	0.906330442354527	8.74551290907122	9.79363128280167	1.34835795337906e-09	3.64296622131524e-08	11.9752494093695	103406 [Gene Symbol: Zfr2] [Locus Tag: ] [Chromosome: 10] [Map Location: 10 C1|10] [Description: zinc finger RNA binding protein 2] [Gene Type: protein-coding]	Zfr2
277343	0.905795314257136	6.60476979306652	8.94960795038424	6.92080417969191e-09	1.39733510158385e-07	10.3148130228073	277343 [Gene Symbol: Wfdc8] [Locus Tag: ] [Chromosome: 2] [Map Location: 2 H3|2] [Description: WAP four-disulfide core domain 8] [Gene Type: protein-coding]	Wfdc8
30959	0.904930189061023	8.54864653666705	4.73506244444986	9.39653027518024e-05	0.000452213837633947	0.694760160773588	30959 [Gene Symbol: Ddx25] [Locus Tag: ] [Chromosome: 9] [Map Location: 9|9 A3-A5] [Description: DEAD (Asp-Glu-Ala-Asp) box polypeptide 25] [Gene Type: protein-coding]	Ddx25
100505153	0.904535041731949	9.78702373480437	9.79813533108492	1.33695946705362e-09	3.62426434098944e-08	11.9838638422135	-	-
74727	0.903001282793042	6.28343705933126	5.42821033504679	1.71969531496784e-05	0.000103621134967139	2.39662468668798	74727 [Gene Symbol: 4930517G19Rik] [Locus Tag: ] [Chromosome: 6] [Map Location: 6|6] [Description: RIKEN cDNA 4930517G19 gene] [Gene Type: protein-coding]	4930517G19Rik
226604	0.902942581199045	6.23893663802421	5.09386175826642	3.88683038265183e-05	0.000209887112414919	1.57786984548531	226604 [Gene Symbol: Gm4847] [Locus Tag: ] [Chromosome: 1] [Map Location: 1 H2.3|1] [Description: predicted gene 4847] [Gene Type: protein-coding]	Gm4847
71233	0.902766594253318	9.18578505996495	9.68185528872676	1.66590664660212e-09	4.30002194891807e-08	11.760640562274	71233 [Gene Symbol: Enkur] [Locus Tag: RP23-442K5.1] [Chromosome: 2] [Map Location: 2 A3|2] [Description: enkurin, TRPC channel interacting protein] [Gene Type: protein-coding]	Enkur
233824	0.901480042951198	9.68288238630515	12.7393046601617	8.53843083525194e-12	6.48093582991983e-10	17.0971301532307	233824 [Gene Symbol: Cog7] [Locus Tag: ] [Chromosome: 7] [Map Location: 7 F2|7] [Description: component of oligomeric golgi complex 7] [Gene Type: protein-coding]	Cog7
77241	0.90111262191437	10.1819350649195	9.6310197683688	1.83503087058417e-09	4.6720193727064e-08	11.6625095254605	77241 [Gene Symbol: 9430013L14Rik] [Locus Tag: ] [Chromosome: 6] [Map Location: 6|6] [Description: RIKEN cDNA 9430013L14 gene] [Gene Type: protein-coding]	9430013L14Rik
100502942	0.900968103662294	7.32040473263264	7.12470828268886	3.26716504747056e-07	3.52380869618173e-06	6.40184282364487	100502942 [Gene Symbol: Gm4814] [Locus Tag: mCG_144920] [Chromosome: 13] [Map Location: 13 C3|13] [Description: predicted gene 4814] [Gene Type: miscRNA]	Gm4814
20887	0.900628284148413	12.521981781932	9.53844297657187	2.1901532677014e-09	5.4116615177212e-08	11.4829514958055	20887 [Gene Symbol: Sult1a1] [Locus Tag: ] [Chromosome: 7] [Map Location: 7 F3|7 69.25 cM] [Description: sulfotransferase family 1A, phenol-preferring, member 1] [Gene Type: protein-coding]	Sult1a1
19386	0.898940424082506	10.0593839809499	10.9074799616625	1.7781999122432e-10	7.12132853382868e-09	14.0291360202812	19386 [Gene Symbol: Ranbp2] [Locus Tag: ] [Chromosome: 10] [Map Location: 10 B4|10 29.34 cM] [Description: RAN binding protein 2] [Gene Type: protein-coding]	Ranbp2
219105	0.898808642884779	9.59454899925324	11.6404060758841	5.06171100641928e-11	2.64965298782151e-09	15.3005882662445	219105 [Gene Symbol: Zmym5] [Locus Tag: ] [Chromosome: 14] [Map Location: 14 C3|14] [Description: zinc finger, MYM-type 5] [Gene Type: protein-coding]	Zmym5
21859	0.898267844889851	14.3592253383114	11.0136533986808	1.47691240940119e-10	6.27145550908139e-09	14.2171312568116	21859 [Gene Symbol: Timp3] [Locus Tag: ] [Chromosome: 10] [Map Location: 10 C1-D1|10 42.83 cM] [Description: tissue inhibitor of metalloproteinase 3] [Gene Type: protein-coding]	Timp3
668661	0.898152171434823	10.6062135480701	10.4802371050291	3.80197738223516e-10	1.32681362984353e-08	13.2591823445881	668661 [Gene Symbol: 2410002F23Rik] [Locus Tag: mCG_134547] [Chromosome: 7] [Map Location: 7 B4|7] [Description: RIKEN cDNA 2410002F23 gene] [Gene Type: protein-coding]	2410002F23Rik
100503353	0.89806071071466	10.5358591511508	9.71376382495837	1.56806296031853e-09	4.07927386177378e-08	11.8220669480637	100503353 [Gene Symbol: Gm14440] [Locus Tag: RP23-166A1.1] [Chromosome: 2] [Map Location: 2|2] [Description: predicted gene 14440] [Gene Type: protein-coding]	Gm14440
74562	0.897881095910702	6.6555483869389	6.62425939765668	1.01530084749971e-06	9.16357798834641e-06	5.25293402557622	74562 [Gene Symbol: Fer1l4] [Locus Tag: RP23-220D12.10-008] [Chromosome: 2] [Map Location: 2|2 H2] [Description: fer-1-like 4 (C. elegans)] [Gene Type: protein-coding]	Fer1l4
13542	0.897733247391679	10.8546607465034	11.6139607557751	5.29117225165193e-11	2.73441027277391e-09	15.2557638798898	13542 [Gene Symbol: Dvl1] [Locus Tag: RP23-242K15.15-003] [Chromosome: 4] [Map Location: 4 E2|4 87.61 cM] [Description: dishevelled, dsh homolog 1 (Drosophila)] [Gene Type: protein-coding]	Dvl1
66396	0.89624103264755	12.355866834843	13.7545102503647	1.82553269088566e-12	1.94475278635622e-10	18.6491946068147	66396 [Gene Symbol: Ccdc82] [Locus Tag: ] [Chromosome: 9] [Map Location: 9|9] [Description: coiled-coil domain containing 82] [Gene Type: protein-coding]	Ccdc82
66991	0.89560945708605	7.75452874357296	8.90550450052176	7.55716809020254e-09	1.49353991654133e-07	10.2254863163485	66991 [Gene Symbol: Khdc3] [Locus Tag: ] [Chromosome: 9] [Map Location: 9 D|9] [Description: KH domain containing 3, subcortical maternal complex member] [Gene Type: protein-coding]	Khdc3
29811	0.895600191648965	11.9305257667518	8.16502137440304	3.43800516039141e-08	5.2784897181256e-07	8.6869670873725	29811 [Gene Symbol: Ndrg2] [Locus Tag: ] [Chromosome: 14] [Map Location: 14 C2|14] [Description: N-myc downstream regulated gene 2] [Gene Type: protein-coding]	Ndrg2
71296	0.894580837775639	8.47552847344856	10.5881520003776	3.13179728901977e-10	1.13365461032789e-08	13.4557183352694	71296 [Gene Symbol: 4933436C20Rik] [Locus Tag: ] [Chromosome: 8] [Map Location: 8 C5|8] [Description: RIKEN cDNA 4933436C20 gene] [Gene Type: miscRNA]	4933436C20Rik
269400	0.89434628018588	10.0885664485184	9.62370673549533	1.86078310517153e-09	4.72273363025195e-08	11.6483654956626	269400 [Gene Symbol: Rtel1] [Locus Tag: RP23-60M5.1] [Chromosome: 2] [Map Location: 2 H4|2] [Description: regulator of telomere elongation helicase 1] [Gene Type: protein-coding]	Rtel1
192119	0.893774476084461	9.93970833643687	11.5045684292267	6.36119470449113e-11	3.1857125397399e-09	15.0695229864603	192119 [Gene Symbol: Dicer1] [Locus Tag: ] [Chromosome: 12] [Map Location: 12 E-F1|12 54.83 cM] [Description: dicer 1, ribonuclease type III] [Gene Type: protein-coding]	Dicer1
11797	0.893633603415179	9.55127093785811	12.9546832872485	6.10731767646205e-12	4.94468796811956e-10	17.4347057361922	11797 [Gene Symbol: Birc2] [Locus Tag: ] [Chromosome: 9] [Map Location: 9 A1|9] [Description: baculoviral IAP repeat-containing 2] [Gene Type: protein-coding]	Birc2
434423	0.89355286597937	7.39878140496419	8.03817805178386	4.48929283718186e-08	6.58854584424835e-07	8.41604791575548	434423 [Gene Symbol: Dppa5a] [Locus Tag: ] [Chromosome: 9] [Map Location: 9 E1|9] [Description: developmental pluripotency associated 5A] [Gene Type: protein-coding]	Dppa5a
75535	0.893326825588586	6.59423091498523	4.63395048630098	0.000120620920803413	0.000561472124452684	0.445645162011976	75535 [Gene Symbol: 1700016D02Rik] [Locus Tag: ] [Chromosome: 14] [Map Location: 14 B|14] [Description: RIKEN cDNA 1700016D02 gene] [Gene Type: protein-coding]	1700016D02Rik
17311	0.892581827852306	10.7918701489108	10.2613754011253	5.65739001582484e-10	1.82446854633562e-08	12.8562483041982	17311 [Gene Symbol: Kitl] [Locus Tag: ] [Chromosome: 10] [Map Location: 10 D1|10 51.4 cM] [Description: kit ligand] [Gene Type: protein-coding]	Kitl
18128	0.890485582120673	7.91321141162951	6.5000366952894	1.35192350402016e-06	1.16525443538487e-05	4.9630851669284	18128 [Gene Symbol: Notch1] [Locus Tag: RP23-306D20.12-001] [Chromosome: 2] [Map Location: 2 A3|2 18.91 cM] [Description: notch 1] [Gene Type: protein-coding]	Notch1
53321	0.890355497092399	7.40196159207985	9.25007337123008	3.8263896566454e-09	8.67779443233054e-08	10.9165431284397	53321 [Gene Symbol: Cntnap1] [Locus Tag: RP23-281C18.4] [Chromosome: 11] [Map Location: 11 D|11] [Description: contactin associated protein-like 1] [Gene Type: protein-coding]	Cntnap1
100038711	0.889866860695567	7.16555975613075	7.64577984831449	1.03883601349393e-07	1.33151915207146e-06	7.56430659389772	100038711 [Gene Symbol: Gm10309] [Locus Tag: ] [Chromosome: 17] [Map Location: ] [Description: predicted gene 10309] [Gene Type: unknown]	Gm10309
77481	0.88957514032813	8.86008452511581	13.4696491223215	2.78843952464753e-12	2.71004857977012e-10	18.2235632051562	77481 [Gene Symbol: C030048H21Rik] [Locus Tag: RP23-297I16.5] [Chromosome: 2] [Map Location: 2 A3|2] [Description: RIKEN cDNA C030048H21 gene] [Gene Type: protein-coding]	C030048H21Rik
70785	0.889573105604397	8.68268691401852	6.49875905009036	1.35592423397607e-06	1.16828817733397e-05	4.9600948009484	70785 [Gene Symbol: Dennd1c] [Locus Tag: ] [Chromosome: 17] [Map Location: 17|17 E1.1] [Description: DENN/MADD domain containing 1C] [Gene Type: protein-coding]	Dennd1c
106585	0.889390321424806	9.3960467608867	8.26867413500906	2.76892662251873e-08	4.43046500226334e-07	8.90675094686471	106585 [Gene Symbol: Ankrd12] [Locus Tag: ] [Chromosome: 17] [Map Location: 17 E1.1|17] [Description: ankyrin repeat domain 12] [Gene Type: protein-coding]	Ankrd12
77604	0.887822544980466	8.37979676054161	13.3217425663774	3.48415983601574e-12	3.23002894110634e-10	17.9995827264558	77604 [Gene Symbol: Rbm12b2] [Locus Tag: RP23-203A12.6] [Chromosome: 4] [Map Location: 4 A1|4] [Description: RNA binding motif protein 12 B2] [Gene Type: protein-coding]	Rbm12b2
226654	0.88746250766423	10.3125852477863	7.46391755173652	1.54329288972917e-07	1.85019945699071e-06	7.16261680674848	226654 [Gene Symbol: Tstd1] [Locus Tag: mCG_8648] [Chromosome: 1] [Map Location: 1 H3|1] [Description: thiosulfate sulfurtransferase (rhodanese)-like domain containing 1] [Gene Type: protein-coding]	Tstd1
231769	0.887237448621621	8.89993210933247	10.1133090022535	7.42645730296304e-10	2.28910179481814e-08	12.5803163744502	231769 [Gene Symbol: Sfswap] [Locus Tag: ] [Chromosome: 5] [Map Location: 5 G1.3|5] [Description: splicing factor, suppressor of white-apricot homolog (Drosophila)] [Gene Type: protein-coding]	Sfswap
67996	0.887133150502409	10.0765253418201	13.175779321851	4.34903787712773e-12	3.85524748166261e-10	17.7765107926688	67996 [Gene Symbol: Srsf6] [Locus Tag: RP23-206I14.4] [Chromosome: 2] [Map Location: 2 H2|2 83.87 cM] [Description: serine/arginine-rich splicing factor 6] [Gene Type: protein-coding]	Srsf6
74461	0.886398944802036	6.1246299469298	5.05218512788534	4.30501870951079e-05	0.000228856641355455	1.47545578883674	74461 [Gene Symbol: 4933416A02Rik] [Locus Tag: ] [Chromosome: 15] [Map Location: 15|15] [Description: RIKEN cDNA 4933416A02 gene] [Gene Type: protein-coding]	4933416A02Rik
30843	0.885865352098687	11.3573222156879	10.5041213804441	3.64183298775232e-10	1.27275512862613e-08	13.3028017656564	30843 [Gene Symbol: Fbxl12] [Locus Tag: ] [Chromosome: 9] [Map Location: 9 A3|9] [Description: F-box and leucine-rich repeat protein 12] [Gene Type: protein-coding]	Fbxl12
23857	0.885755972499643	7.95262544560544	8.51583959460915	1.66217358588934e-08	2.87758618871462e-07	9.42501801091062	23857 [Gene Symbol: Dmtf1] [Locus Tag: ] [Chromosome: 5] [Map Location: 5 A2-A3|5] [Description: cyclin D binding myb-like transcription factor 1] [Gene Type: protein-coding]	Dmtf1
77533	0.885472224882363	7.91842400729193	11.1846116251365	1.09817325967568e-10	4.8942257439014e-09	14.5170909646737	77533 [Gene Symbol: C030034I22Rik] [Locus Tag: ] [Chromosome: 17] [Map Location: 17 E1.3|17] [Description: RIKEN cDNA C030034I22 gene] [Gene Type: miscRNA]	C030034I22Rik
98965	0.883555000781636	6.18354760914762	10.4501797736257	4.01393512144626e-10	1.38683456848945e-08	13.2041910395708	98965 [Gene Symbol: AI448005] [Locus Tag: ] [Chromosome: 2] [Map Location: ] [Description: expressed sequence AI448005] [Gene Type: protein-coding]	AI448005
100036523	0.88333087573923	6.26134158065542	6.67571093601619	9.02257587898825e-07	8.3358442573125e-06	5.37245814280298	100036523 [Gene Symbol: Gm16982] [Locus Tag: ] [Chromosome: 7] [Map Location: ] [Description: predicted gene, 16982] [Gene Type: miscRNA]	Gm16982
20514	0.883222747124055	10.824293920716	6.42086297840373	1.62419833327586e-06	1.35941258845408e-05	4.77742745925443	20514 [Gene Symbol: Slc1a5] [Locus Tag: ] [Chromosome: 7] [Map Location: 7 A2|7] [Description: solute carrier family 1 (neutral amino acid transporter), member 5] [Gene Type: protein-coding]	Slc1a5
56258	0.88243265072475	9.50971472925974	13.3315159369541	3.43304838218491e-12	3.19483954616434e-10	18.0144466329303	56258 [Gene Symbol: Hnrnph2] [Locus Tag: RP23-26D22.4] [Chromosome: X] [Map Location: X E3|X 56.2 cM] [Description: heterogeneous nuclear ribonucleoprotein H2] [Gene Type: protein-coding]	Hnrnph2
15982	0.88211104335495	12.1545996142037	10.2703305848346	5.56551811317293e-10	1.80001157724177e-08	12.8728501551138	15982 [Gene Symbol: Ifrd1] [Locus Tag: ] [Chromosome: 12] [Map Location: 12 B1|12 18.06 cM] [Description: interferon-related developmental regulator 1] [Gene Type: protein-coding]	Ifrd1
100043316	0.881982746182322	8.36352272483171	8.9050583907987	7.56390495453746e-09	1.49365599545334e-07	10.224581453128	100043316 [Gene Symbol: Gm4354] [Locus Tag: ] [Chromosome: X] [Map Location: X E1|X] [Description: predicted gene 4354] [Gene Type: unknown]	Gm4354
20583	0.881724943275957	9.68263737068173	7.46481077681789	1.540278942447e-07	1.84841083167467e-06	7.16460036775767	20583 [Gene Symbol: Snai2] [Locus Tag: ] [Chromosome: 16] [Map Location: 16 A1|16 10.07 cM] [Description: snail homolog 2 (Drosophila)] [Gene Type: protein-coding]	Snai2
329977	0.881573272063338	8.59884132154134	7.83671405541229	6.88865383599225e-08	9.37884041605469e-07	7.98131703452531	329977 [Gene Symbol: Fhad1] [Locus Tag: RP23-423G13.6] [Chromosome: 4] [Map Location: 4 E1|4] [Description: forkhead-associated (FHA) phosphopeptide binding domain 1] [Gene Type: protein-coding]	Fhad1
212517	0.880665906448436	7.52324354366715	6.56696402751569	1.15837626986848e-06	1.02200512963441e-05	5.11946880312316	212517 [Gene Symbol: Wdr52] [Locus Tag: ] [Chromosome: 16] [Map Location: 16 B4|16 28.72 cM] [Description: WD repeat domain 52] [Gene Type: protein-coding]	Wdr52
17880	0.879030569636583	10.1345160102598	7.03810849808667	3.9662530434735e-07	4.16232026501722e-06	6.20525161709346	17880 [Gene Symbol: Myh11] [Locus Tag: ] [Chromosome: 16] [Map Location: 16 A1|16 9.71 cM] [Description: myosin, heavy polypeptide 11, smooth muscle] [Gene Type: protein-coding]	Myh11
15412	0.878593148156259	10.8051695893434	8.68183839909103	1.18519994129303e-08	2.15958900030506e-07	9.76849705474972	15412 [Gene Symbol: Hoxb4] [Locus Tag: RP23-9G13.1] [Chromosome: 11] [Map Location: 11 D|11 59.83 cM] [Description: homeobox B4] [Gene Type: protein-coding]	Hoxb4
17354	0.877983103013973	10.0360620937118	10.6686325057412	2.71247918450647e-10	9.96723251323414e-09	13.601379579554	17354 [Gene Symbol: Mllt10] [Locus Tag: RP23-349H7.1] [Chromosome: 2] [Map Location: 2 A2|2] [Description: myeloid/lymphoid or mixed-lineage leukemia (trithorax homolog, Drosophila); translocated to, 10] [Gene Type: protein-coding]	Mllt10
114602	0.877437207613303	9.62603286023787	11.6634263937994	4.87037476175955e-11	2.57166375192125e-09	15.3395445712716	114602 [Gene Symbol: Zmynd10] [Locus Tag: ] [Chromosome: 9] [Map Location: 9 F1|9] [Description: zinc finger, MYND domain containing 10] [Gene Type: protein-coding]	Zmynd10
59049	0.876379273309377	10.8442734468262	10.5797369917698	3.17935965911792e-10	1.14405135941208e-08	13.440443227751	59049 [Gene Symbol: Slc22a17] [Locus Tag: ] [Chromosome: 14] [Map Location: 14 C3|14] [Description: solute carrier family 22 (organic cation transporter), member 17] [Gene Type: protein-coding]	Slc22a17
54614	0.876212415434681	9.03960350570107	12.7337074958124	8.61360806063861e-12	6.48766823083928e-10	17.0882959292308	54614 [Gene Symbol: Prpf40b] [Locus Tag: ] [Chromosome: 15] [Map Location: 15|15 F3] [Description: PRP40 pre-mRNA processing factor 40 homolog B (yeast)] [Gene Type: protein-coding]	Prpf40b
76877	0.875785722824103	7.96025348922913	7.15291696898287	3.06784158094232e-07	3.34447056371221e-06	6.46567409223519	76877 [Gene Symbol: Rab36] [Locus Tag: ] [Chromosome: 10] [Map Location: 10|10 B5.3] [Description: RAB36, member RAS oncogene family] [Gene Type: protein-coding]	Rab36
668030	0.87520596362544	10.2264511217049	9.98697578354576	9.3864857341373e-10	2.76684893199589e-08	12.3427330614707	668030 [Gene Symbol: Gm14432] [Locus Tag: ] [Chromosome: 2] [Map Location: 2 H4|2] [Description: predicted gene 14432] [Gene Type: protein-coding]	Gm14432
72469	0.874644282521427	9.65250459408158	8.23367386496714	2.97838709060063e-08	4.69448695935099e-07	8.8326981820672	72469 [Gene Symbol: Plcd3] [Locus Tag: RP23-358E19.2] [Chromosome: 11] [Map Location: 11 E1|11 66.71 cM] [Description: phospholipase C, delta 3] [Gene Type: protein-coding]	Plcd3
18764	0.874020626207304	11.8406688209251	12.4265393328132	1.39990556693367e-11	9.290247627118e-10	16.5986299975885	18764 [Gene Symbol: Pkd2] [Locus Tag: ] [Chromosome: 5] [Map Location: 5 E5|5 50.68 cM] [Description: polycystic kidney disease 2] [Gene Type: protein-coding]	Pkd2
67040	0.873879083461812	10.5569345751409	11.0903993406963	1.29244984279875e-10	5.60451575716144e-09	14.3522051126488	67040 [Gene Symbol: Ddx17] [Locus Tag: ] [Chromosome: 15] [Map Location: 15 E1|15] [Description: DEAD (Asp-Glu-Ala-Asp) box polypeptide 17] [Gene Type: protein-coding]	Ddx17
70567	0.873415447356702	10.9472548199402	11.6294369022208	5.15560957047929e-11	2.67775289575495e-09	15.282005060929	70567 [Gene Symbol: Fra10ac1] [Locus Tag: ] [Chromosome: 19] [Map Location: 19|19 C3] [Description: FRA10AC1 homolog (human)] [Gene Type: protein-coding]	Fra10ac1
208158	0.873317004786019	12.8660249122014	6.37175304002812	1.82067371934056e-06	1.50160760506156e-05	4.66191474672366	208158 [Gene Symbol: Map6d1] [Locus Tag: ] [Chromosome: 16] [Map Location: 16 A3|16] [Description: MAP6 domain containing 1] [Gene Type: protein-coding]	Map6d1
215194	0.873024850504741	11.9244105348144	12.063460623224	2.51503659689777e-11	1.48271174519539e-09	16.0072979396934	215194 [Gene Symbol: Kri1] [Locus Tag: ] [Chromosome: 9] [Map Location: 9 A3|9] [Description: KRI1 homolog (S. cerevisiae)] [Gene Type: protein-coding]	Kri1
73683	0.872973451217579	9.08303017346023	10.3100760299422	5.17603107388605e-10	1.68995445473003e-08	12.946414643062	73683 [Gene Symbol: Atg16l2] [Locus Tag: ] [Chromosome: 7] [Map Location: 7 E3|7] [Description: autophagy related 16-like 2 (S. cerevisiae)] [Gene Type: protein-coding]	Atg16l2
74843	0.872061578423715	7.40212699902831	8.98601057545448	6.43734677013866e-09	1.31392198067141e-07	10.3883485576968	74843 [Gene Symbol: Mss51] [Locus Tag: ] [Chromosome: 14] [Map Location: 14|14 B] [Description: MSS51 mitochondrial translational activator] [Gene Type: protein-coding]	Mss51
381922	0.872021891778346	8.12214541484112	8.42126468269003	2.01867840980214e-08	3.39781665726834e-07	9.22767721586856	381922 [Gene Symbol: D830044I16Rik] [Locus Tag: ] [Chromosome: 7] [Map Location: 7 F3|7] [Description: RIKEN cDNA D830044I16 gene] [Gene Type: unknown]	D830044I16Rik
319864	0.871813768870485	8.4836532563014	11.1522784155037	1.16118620436743e-10	5.128009403251e-09	14.4606178871857	319864 [Gene Symbol: D230035N22Rik] [Locus Tag: ] [Chromosome: 11] [Map Location: 11|11] [Description: RIKEN cDNA D230035N22 gene] [Gene Type: protein-coding]	D230035N22Rik
56223	0.871019642493942	8.04317293381799	9.14601509567894	4.6919391748167e-09	1.00941107721101e-07	10.709493610846	56223 [Gene Symbol: Fscn3] [Locus Tag: ] [Chromosome: 6] [Map Location: 6|6 A3] [Description: fascin homolog 3, actin-bundling protein, testicular (Strongylocentrotus purpuratus)] [Gene Type: protein-coding]	Fscn3
229503	0.870868129474093	7.97436781732729	10.3043007647312	5.2308259493721e-10	1.69854988615373e-08	12.9357372917336	229503 [Gene Symbol: Rrnad1] [Locus Tag: ] [Chromosome: 3] [Map Location: 3 F1|3] [Description: ribosomal RNA adenine dimethylase domain containing 1] [Gene Type: protein-coding]	Rrnad1
228788	0.870843204114641	11.0489867908668	9.55220139910153	2.13317662749632e-09	5.30732343312951e-08	11.5097064438735	228788 [Gene Symbol: Ccm2l] [Locus Tag: RP23-88J10.3] [Chromosome: 2] [Map Location: 2 H1|2] [Description: cerebral cavernous malformation 2-like] [Gene Type: protein-coding]	Ccm2l
72236	0.87081268371809	7.50138241210154	6.53650310795907	1.24268398765754e-06	1.0876955450888e-05	5.04835714680747	72236 [Gene Symbol: Tsnaxip1] [Locus Tag: ] [Chromosome: 8] [Map Location: 8|8 D2] [Description: translin-associated factor X (Tsnax) interacting protein 1] [Gene Type: protein-coding]	Tsnaxip1
76223	0.870553037239283	7.04689257159488	6.87487777912989	5.73131520890312e-07	5.65426137729683e-06	5.8321407974722	76223 [Gene Symbol: Agbl3] [Locus Tag: ] [Chromosome: 6] [Map Location: 6 B1|6] [Description: ATP/GTP binding protein-like 3] [Gene Type: protein-coding]	Agbl3
21413	0.870523742271688	10.179674460848	12.3003750903749	1.71346139830672e-11	1.08948334825843e-09	16.3947110839691	21413 [Gene Symbol: Tcf4] [Locus Tag: ] [Chromosome: 18] [Map Location: 18 E2|18] [Description: transcription factor 4] [Gene Type: protein-coding]	Tcf4
14030	0.869793554940264	9.55540649168479	13.0604505813481	5.1888181681988e-12	4.37608348914516e-10	17.5988097659715	14030 [Gene Symbol: Ewsr1] [Locus Tag: RP23-338J18.1] [Chromosome: 11] [Map Location: 11|11 A1-A3] [Description: Ewing sarcoma breakpoint region 1] [Gene Type: protein-coding]	Ewsr1
14105	0.869296913580797	7.59747002298815	7.77297729721231	7.89688595508424e-08	1.05215284126737e-06	7.84265227953492	14105 [Gene Symbol: Srsf10] [Locus Tag: RP23-161N17.2] [Chromosome: 4] [Map Location: 4 D3|4] [Description: serine/arginine-rich splicing factor 10] [Gene Type: protein-coding]	Srsf10
106648	0.869007011543125	8.67250006095863	6.97550281937305	4.56585232470112e-07	4.67735078509765e-06	6.06254095503841	106648 [Gene Symbol: Cyp4f15] [Locus Tag: ] [Chromosome: 17] [Map Location: 17 B1|17] [Description: cytochrome P450, family 4, subfamily f, polypeptide 15] [Gene Type: protein-coding]	Cyp4f15
21416	0.86880004786862	8.28925930543951	9.83949846515183	1.2368280365102e-09	3.4240839537741e-08	12.0628546521919	21416 [Gene Symbol: Tcf7l2] [Locus Tag: ] [Chromosome: 19] [Map Location: 19 D2|19 51.59 cM] [Description: transcription factor 7 like 2, T cell specific, HMG box] [Gene Type: protein-coding]	Tcf7l2
67050	0.868785813301077	8.82792044640544	10.5818801146714	3.16717596641229e-10	1.14135811644196e-08	13.4443342785295	67050 [Gene Symbol: Nkap] [Locus Tag: ] [Chromosome: X] [Map Location: X A3.3|X] [Description: NFKB activating protein] [Gene Type: protein-coding]	Nkap
20907	0.868649099379811	7.2615017847426	9.44472917451464	2.62254305289088e-09	6.25726406794367e-08	11.300063931266	20907 [Gene Symbol: Stx1a] [Locus Tag: ] [Chromosome: 5] [Map Location: 5 G2|5] [Description: syntaxin 1A (brain)] [Gene Type: protein-coding]	Stx1a
627872	0.86846117951357	8.76297140762064	8.6266073764595	1.3258313638237e-08	2.37661387423719e-07	9.65462390042608	627872 [Gene Symbol: Dnah7a] [Locus Tag: ] [Chromosome: 1] [Map Location: 1 C1.1|1] [Description: dynein, axonemal, heavy chain 7A] [Gene Type: protein-coding]	Dnah7a
320046	0.866709142397454	7.01556248610631	11.3410915226548	8.39653442674448e-11	3.91446112651050e-09	14.7887121575357	320046 [Gene Symbol: F730043M19Rik] [Locus Tag: ] [Chromosome: 12] [Map Location: 12|12] [Description: RIKEN cDNA F730043M19 gene] [Gene Type: miscRNA]	F730043M19Rik
30957	0.866102578833294	8.94214191105948	11.5078581070697	6.32594333530535e-11	3.17460408411636e-09	15.0751430740651	30957 [Gene Symbol: Mapk8ip3] [Locus Tag: ] [Chromosome: 17] [Map Location: 17 A3.3|17 12.53 cM] [Description: mitogen-activated protein kinase 8 interacting protein 3] [Gene Type: protein-coding]	Mapk8ip3
103836	0.865444910014778	11.0580236240255	10.7232317942225	2.46148891247137e-10	9.22640496836685e-09	13.6997581921203	103836 [Gene Symbol: Zfp692] [Locus Tag: ] [Chromosome: 11] [Map Location: 11 B1.3|11] [Description: zinc finger protein 692] [Gene Type: protein-coding]	Zfp692
76670	0.863490990547305	8.56383647572246	8.02245871339219	4.64090342795865e-08	6.77421294240911e-07	8.38232333511551	76670 [Gene Symbol: Ttc18] [Locus Tag: ] [Chromosome: 14] [Map Location: 14|14 B] [Description: tetratricopeptide repeat domain 18] [Gene Type: protein-coding]	Ttc18
214459	0.863269886419745	11.8413503373792	10.7153067969298	2.49637271056093e-10	9.32836873335607e-09	13.6855007109223	214459 [Gene Symbol: Fnbp1l] [Locus Tag: ] [Chromosome: 3] [Map Location: 3 G1|3] [Description: formin binding protein 1-like] [Gene Type: protein-coding]	Fnbp1l
71227	0.862774859786128	6.46829441366956	8.81928597941112	8.98170074168574e-09	1.71371979037553e-07	10.050114911028	71227 [Gene Symbol: Daw1] [Locus Tag: ] [Chromosome: 1] [Map Location: 1 C5|1] [Description: dynein assembly factor with WDR repeat domains 1] [Gene Type: protein-coding]	Daw1
74052	0.861579241273352	7.51933171180511	9.3531176358803	3.13096819283507e-09	7.3052916845121e-08	11.1201802113667	74052 [Gene Symbol: Ttc21a] [Locus Tag: ] [Chromosome: 9] [Map Location: 9 F4|9] [Description: tetratricopeptide repeat domain 21A] [Gene Type: protein-coding]	Ttc21a
271813	0.861384381735194	7.44925764775208	6.72865809051629	7.99330630753264e-07	7.55445201959768e-06	5.49512856826425	271813 [Gene Symbol: Agbl2] [Locus Tag: RP23-322I11.3] [Chromosome: 2] [Map Location: 2 E1|2] [Description: ATP/GTP binding protein-like 2] [Gene Type: protein-coding]	Agbl2
223666	0.858162983276662	10.8614673161139	11.0992037497249	1.27287177711938e-10	5.55058933473115e-09	14.3676574414637	223666 [Gene Symbol: Arhgap39] [Locus Tag: ] [Chromosome: 15] [Map Location: 15 D3|15 36.28 cM] [Description: Rho GTPase activating protein 39] [Gene Type: protein-coding]	Arhgap39
19732	0.858142579576052	11.3752860972922	8.77324561933152	9.8532661153707e-09	1.85093565874895e-07	9.95606260239528	19732 [Gene Symbol: Rgl2] [Locus Tag: ] [Chromosome: 17] [Map Location: 17|17 B2] [Description: ral guanine nucleotide dissociation stimulator-like 2] [Gene Type: protein-coding]	Rgl2
75869	0.858125434884455	9.91453623978881	13.35588677299	3.30896159988005e-12	3.10314163318481e-10	18.0514717949221	75869 [Gene Symbol: Arl5b] [Locus Tag: ] [Chromosome: 2] [Map Location: 2 A2|2] [Description: ADP-ribosylation factor-like 5B] [Gene Type: protein-coding]	Arl5b
108097	0.858017301146457	9.23122132262098	10.1820501306893	6.54306792952782e-10	2.0506397024555e-08	12.7087573018176	108097 [Gene Symbol: Prkab2] [Locus Tag: ] [Chromosome: 3] [Map Location: 3 F2.2|3] [Description: protein kinase, AMP-activated, beta 2 non-catalytic subunit] [Gene Type: protein-coding]	Prkab2
215418	0.857988236664456	11.8310526794457	4.52771556733952	0.00015685234331699	0.000705385403967113	0.184019919058158	215418 [Gene Symbol: Csrnp1] [Locus Tag: ] [Chromosome: 9] [Map Location: 9 F4|9] [Description: cysteine-serine-rich nuclear protein 1] [Gene Type: protein-coding]	Csrnp1
233833	0.857807664605147	9.56075812252567	13.1347183188955	4.63054506398339e-12	4.03122971537966e-10	17.7133903752484	233833 [Gene Symbol: Tnrc6a] [Locus Tag: ] [Chromosome: 7] [Map Location: 7 F3|7] [Description: trinucleotide repeat containing 6a] [Gene Type: protein-coding]	Tnrc6a
319207	0.857639463302274	7.57560082898023	5.78872979235336	7.213254052367e-06	4.86944768421184e-05	3.27148981603254	319207 [Gene Symbol: Pgbd1] [Locus Tag: ] [Chromosome: 13] [Map Location: 13 A3.1|13] [Description: piggyBac transposable element derived 1] [Gene Type: protein-coding]	Pgbd1
20445	0.857600164949679	9.60091620534813	5.82064362102503	6.68329510276729e-06	4.57655919794516e-05	3.34843755914718	20445 [Gene Symbol: St6galnac1] [Locus Tag: RP23-468A19.3] [Chromosome: 11] [Map Location: 11 E2|11] [Description: ST6 (alpha-N-acetyl-neuraminyl-2,3-beta-galactosyl-1,3)-N-acetylgalactosaminide alpha-2,6-sialyltransferase 1] [Gene Type: protein-coding]	St6galnac1
67163	0.856277265948437	8.68260178587246	8.86719334659624	8.15893080432273e-09	1.58791883258169e-07	10.1476819706602	67163 [Gene Symbol: Ccdc47] [Locus Tag: RP23-81G14.10-001] [Chromosome: 11] [Map Location: 11 E1|11] [Description: coiled-coil domain containing 47] [Gene Type: protein-coding]	Ccdc47
77877	0.85604707290037	9.02665326950283	7.98071610563879	5.06963344580204e-08	7.29480608797901e-07	8.29260714012834	77877 [Gene Symbol: 6030458C11Rik] [Locus Tag: ] [Chromosome: 15] [Map Location: 15|15 A2] [Description: RIKEN cDNA 6030458C11 gene] [Gene Type: protein-coding]	6030458C11Rik
76784	0.855519733336653	15.5091335998711	12.1749589551761	2.09798773911621e-11	1.28035236671843e-09	16.1903601994783	76784 [Gene Symbol: Mtif2] [Locus Tag: RP23-92B18.1] [Chromosome: 11] [Map Location: 11|11 A4] [Description: mitochondrial translational initiation factor 2] [Gene Type: protein-coding]	Mtif2
227696	0.854856669398352	14.7921485897934	8.98035060278323	6.51016343934843e-09	1.32655503169743e-07	10.376926573461	227696 [Gene Symbol: Phyhd1] [Locus Tag: RP23-395P6.1] [Chromosome: 2] [Map Location: 2 B|2] [Description: phytanoyl-CoA dioxygenase domain containing 1] [Gene Type: protein-coding]	Phyhd1
71746	0.85432291293864	11.6626228938958	11.5113483263249	6.28876444997601e-11	3.16895933296221e-09	15.0811044478732	71746 [Gene Symbol: Rgl3] [Locus Tag: ] [Chromosome: 9] [Map Location: 9|9 A4] [Description: ral guanine nucleotide dissociation stimulator-like 3] [Gene Type: protein-coding]	Rgl3
77881	0.853522592630512	10.1636306682077	8.90191417042691	7.61156317488448e-09	1.49941004018466e-07	10.2182031495468	77881 [Gene Symbol: 6030458E02Rik] [Locus Tag: ] [Chromosome: 19] [Map Location: 19|19] [Description: RIKEN cDNA 6030458E02 gene] [Gene Type: protein-coding]	6030458E02Rik
56397	0.852566203191772	10.4574031829462	11.8880878768616	3.35347654221818e-11	1.86817870949398e-09	15.7166868951687	56397 [Gene Symbol: Morf4l2] [Locus Tag: RP23-197O15.4] [Chromosome: X] [Map Location: X F1|X] [Description: mortality factor 4 like 2] [Gene Type: protein-coding]	Morf4l2
98415	0.851100632831404	9.36966746570325	8.77687931264899	9.78140836007981e-09	1.84028371539875e-07	9.96349584846753	98415 [Gene Symbol: Nucks1] [Locus Tag: ] [Chromosome: 1] [Map Location: 1 E4|1] [Description: nuclear casein kinase and cyclin-dependent kinase substrate 1] [Gene Type: protein-coding]	Nucks1
20742	0.850165147340558	12.773052604329	10.6723497082445	2.69457844710344e-10	9.91645695480234e-09	13.6080886135149	20742 [Gene Symbol: Sptbn1] [Locus Tag: RP23-189P1.1] [Chromosome: 11] [Map Location: 11 A3.3|11 17.44 cM] [Description: spectrin beta, non-erythrocytic 1] [Gene Type: protein-coding]	Sptbn1
78267	0.850047720099573	8.01845531494598	10.9071388971748	1.77926428596402e-10	7.12132853382868e-09	14.0285299953861	78267 [Gene Symbol: Klhdc8b] [Locus Tag: ] [Chromosome: 9] [Map Location: 9 F2|9] [Description: kelch domain containing 8B] [Gene Type: protein-coding]	Klhdc8b
67797	0.849829079803001	9.43068563628448	8.03297995800009	4.53885485760795e-08	6.6492307380241e-07	8.40489948893329	67797 [Gene Symbol: Snrnp48] [Locus Tag: ] [Chromosome: 13] [Map Location: 13|13 A5] [Description: small nuclear ribonucleoprotein 48 (U11/U12)] [Gene Type: protein-coding]	Snrnp48
68693	0.8492452756775	10.0182689086314	10.0404121675644	8.49914490153995e-10	2.56123735128417e-08	12.4434690799518	68693 [Gene Symbol: Hnrnpul2] [Locus Tag: ] [Chromosome: 19] [Map Location: 19 A|19] [Description: heterogeneous nuclear ribonucleoprotein U-like 2] [Gene Type: protein-coding]	Hnrnpul2
69815	0.849120858736784	11.2781215617645	10.81032068009	2.10979940818722e-10	8.20904392836746e-09	13.8559449702994	69815 [Gene Symbol: Krtcap3] [Locus Tag: ] [Chromosome: 5] [Map Location: 5 B1|5] [Description: keratinocyte associated protein 3] [Gene Type: protein-coding]	Krtcap3
68556	0.848139776147104	10.0652647359973	6.73155888171196	7.94051892740853e-07	7.51040748550724e-06	5.50183957192613	68556 [Gene Symbol: Uckl1] [Locus Tag: RP23-138J20.1] [Chromosome: 2] [Map Location: 2 H4|2] [Description: uridine-cytidine kinase 1-like 1] [Gene Type: protein-coding]	Uckl1
407803	0.847895048227301	8.95781773983202	8.2236018408941	3.0416402497157e-08	4.7817734644236e-07	8.81135754790366	407803 [Gene Symbol: BC051226] [Locus Tag: ] [Chromosome: 17] [Map Location: 17 B1|17] [Description: cDNA sequence BC051226] [Gene Type: miscRNA]	BC051226
17763	0.847444182619132	7.85549614162951	13.6162255767655	2.24035570706401e-12	2.23392804201216e-10	18.4435096309261	17763 [Gene Symbol: Mtcp1] [Locus Tag: RP23-252K7.3] [Chromosome: X] [Map Location: X A7.3|X] [Description: mature T cell proliferation 1] [Gene Type: protein-coding]	Mtcp1
237175	0.847406345756261	6.96096668222448	10.5205356777221	3.53583870226176e-10	1.24286521330298e-08	13.3327389299261	237175 [Gene Symbol: Gpr64] [Locus Tag: RP23-181L15.1] [Chromosome: X] [Map Location: X F4|X] [Description: G protein-coupled receptor 64] [Gene Type: protein-coding]	Gpr64
56788	0.847402807730846	11.2766203901333	9.46434331287577	2.5252586755439e-09	6.07287207626592e-08	11.3384358663384	56788 [Gene Symbol: Scube2] [Locus Tag: ] [Chromosome: 7] [Map Location: 7 F1|7 57.53 cM] [Description: signal peptide, CUB domain, EGF-like 2] [Gene Type: protein-coding]	Scube2
21380	0.846835744786395	11.5402351072796	8.45602610737727	1.87927023127241e-08	3.1942333553097e-07	9.30035004837722	21380 [Gene Symbol: Tbx1] [Locus Tag: ] [Chromosome: 16] [Map Location: 16 A3|16 11.51 cM] [Description: T-box 1] [Gene Type: protein-coding]	Tbx1
21366	0.84639853036381	11.5455404744265	6.58037546195124	1.12313479161544e-06	9.94887708006836e-06	5.15074402001729	21366 [Gene Symbol: Slc6a6] [Locus Tag: ] [Chromosome: 6] [Map Location: 6 D1|6 40.73 cM] [Description: solute carrier family 6 (neurotransmitter transporter, taurine), member 6] [Gene Type: protein-coding]	Slc6a6
665211	0.844633909669955	10.1423025812731	5.8328522611268	6.49119398695777e-06	4.47275491487141e-05	3.37785052050105	665211 [Gene Symbol: Gm14326] [Locus Tag: RP24-87L14.1] [Chromosome: 2] [Map Location: 2 H4|2] [Description: predicted gene 14326] [Gene Type: protein-coding]	Gm14326
74413	0.844485695762424	7.89255889526551	10.0614395717783	8.17419972742685e-10	2.46944200471979e-08	12.4830112233393	74413 [Gene Symbol: Tc2n] [Locus Tag: ] [Chromosome: 12] [Map Location: 12|12 F1] [Description: tandem C2 domains, nuclear] [Gene Type: protein-coding]	Tc2n
268949	0.844484151482133	7.23700998914798	5.0046540069659	4.83775147437089e-05	0.000253132584146908	1.35858430745846	268949 [Gene Symbol: Dpcr1] [Locus Tag: ] [Chromosome: 17] [Map Location: 17 B1|17] [Description: diffuse panbronchiolitis critical region 1 (human)] [Gene Type: protein-coding]	Dpcr1
15505	0.844243385457816	11.7027612732998	3.96896903827148	0.000624098875746566	0.00235860239505342	-1.18390407916262	15505 [Gene Symbol: Hsph1] [Locus Tag: ] [Chromosome: 5] [Map Location: 5 G3|5 89.18 cM] [Description: heat shock 105kDa/110kDa protein 1] [Gene Type: protein-coding]	Hsph1
17470	0.843269053795664	12.8258904085713	9.55626373991795	2.11664833168189e-09	5.27836461275375e-08	11.517601507012	17470 [Gene Symbol: Cd200] [Locus Tag: ] [Chromosome: 16] [Map Location: 16 A1|16 29.53 cM] [Description: CD200 antigen] [Gene Type: protein-coding]	Cd200
353156	0.843006772729897	16.4353416881713	7.06541660793561	3.73061349799634e-07	3.94537140154993e-06	6.26734652262402	353156 [Gene Symbol: Egfl7] [Locus Tag: RP23-70A22.2] [Chromosome: 2] [Map Location: 2|2 B] [Description: EGF-like domain 7] [Gene Type: protein-coding]	Egfl7
224139	0.842793697985437	8.91415161821153	12.5618096166759	1.12910268556193e-11	8.01894009637827e-10	16.815448614488	224139 [Gene Symbol: Golgb1] [Locus Tag: mCG_141708] [Chromosome: 16] [Map Location: 16 B3|16] [Description: golgi autoantigen, golgin subfamily b, macrogolgin 1] [Gene Type: protein-coding]	Golgb1
100038620	0.842664278125948	15.8609589304771	12.1530846968655	2.17374329520653e-11	1.31665962337335e-09	16.1545497187422	100038620 [Gene Symbol: Gm10631] [Locus Tag: ] [Chromosome: 8] [Map Location: 8 D1|8] [Description: predicted gene 10631] [Gene Type: protein-coding]	Gm10631
70266	0.841340636600577	10.9788515641954	13.022483396531	5.50079840671479e-12	4.54452015308489e-10	17.5400270738926	70266 [Gene Symbol: Ccbl1] [Locus Tag: RP23-315H12.5] [Chromosome: 2] [Map Location: 2 B|2] [Description: cysteine conjugate-beta lyase 1] [Gene Type: protein-coding]	Ccbl1
216850	0.839703801244424	10.6962012267218	8.68394449128183	1.1801525280196e-08	2.15200636284295e-07	9.77283125020887	216850 [Gene Symbol: Kdm6b] [Locus Tag: RP23-5O23.5] [Chromosome: 11] [Map Location: 11 B3|11] [Description: KDM1 lysine (K)-specific demethylase 6B] [Gene Type: protein-coding]	Kdm6b
100504423	0.838907519406542	8.6765060638912	8.59437380178677	1.41575715757426e-08	2.51002376644681e-07	9.58797761123467	-	-
57275	0.838823503280713	8.30247315557839	7.95676352531588	5.33386312634865e-08	7.62532086379531e-07	8.24102111559722	57275 [Gene Symbol: Lenep] [Locus Tag: ] [Chromosome: 3] [Map Location: 3 F1|3 39.1 cM] [Description: lens epithelial protein] [Gene Type: protein-coding]	Lenep
384309	0.838325747384205	12.1832691311112	11.3620838420613	8.10119541139456e-11	3.8277617797119e-09	14.8249397026116	384309 [Gene Symbol: Trim56] [Locus Tag: ] [Chromosome: 5] [Map Location: 5 G2|5] [Description: tripartite motif-containing 56] [Gene Type: protein-coding]	Trim56
66244	0.837888355368735	11.0645952149386	9.82058474325371	1.28161480867858e-09	3.49765641438135e-08	12.0267621780324	66244 [Gene Symbol: Nemf] [Locus Tag: ] [Chromosome: 12] [Map Location: 12|12 C3] [Description: nuclear export mediator factor] [Gene Type: protein-coding]	Nemf
53603	0.837779529561471	7.72867975106227	6.39604512793413	1.72062168577845e-06	1.42977010351943e-05	4.71908621116129	53603 [Gene Symbol: Tslp] [Locus Tag: ] [Chromosome: 18] [Map Location: 18 B1|18 18.12 cM] [Description: thymic stromal lymphopoietin] [Gene Type: protein-coding]	Tslp
57247	0.83731195063721	9.5466813631408	14.3459259315617	7.74369835949736e-13	1.02779611723405e-10	19.5094619551514	57247 [Gene Symbol: Zfp276] [Locus Tag: ] [Chromosome: 8] [Map Location: 8 E1|8 72.09 cM] [Description: zinc finger protein (C2H2 type) 276] [Gene Type: protein-coding]	Zfp276
211660	0.837233174983858	8.74182450322167	7.65108287277124	1.02698282255022e-07	1.31841362457306e-06	7.5759541088964	211660 [Gene Symbol: Cspp1] [Locus Tag: ] [Chromosome: 1] [Map Location: 1 A2|1] [Description: centrosome and spindle pole associated protein 1] [Gene Type: protein-coding]	Cspp1
170721	0.836657904063986	6.25854304874604	4.9437509106014	5.61884303679238e-05	0.000288838261419365	1.20873807528288	170721 [Gene Symbol: Papln] [Locus Tag: ] [Chromosome: 12] [Map Location: 12 D1|12] [Description: papilin, proteoglycan-like sulfated glycoprotein] [Gene Type: protein-coding]	Papln
19041	0.836555345905063	10.7395552653456	8.34897200319867	2.34380741524972e-08	3.8595754785763e-07	9.0760218297451	19041 [Gene Symbol: Ppl] [Locus Tag: ] [Chromosome: 16] [Map Location: 16 A-B1|16 2.5 cM] [Description: periplakin] [Gene Type: protein-coding]	Ppl
94091	0.835902508880825	12.0492184977111	9.10155788975449	5.1212137694776e-09	1.08352927915367e-07	10.6206018687779	94091 [Gene Symbol: Trim11] [Locus Tag: RP23-441I8.6] [Chromosome: 11] [Map Location: 11|11 B2] [Description: tripartite motif-containing 11] [Gene Type: protein-coding]	Trim11
66917	0.835828756287762	10.6790481762883	4.57125829339025	0.000140840005391101	0.000641572185098359	0.291230071791276	66917 [Gene Symbol: Chordc1] [Locus Tag: ] [Chromosome: 9] [Map Location: 9|9 A3] [Description: cysteine and histidine-rich domain (CHORD)-containing, zinc-binding protein 1] [Gene Type: protein-coding]	Chordc1
235574	0.832133293382549	10.3625647947426	11.6849519683833	4.69824636202855e-11	2.50803749202882e-09	15.3759186460383	235574 [Gene Symbol: Atp2c1] [Locus Tag: ] [Chromosome: 9] [Map Location: 9 F1|9] [Description: ATPase, Ca++-sequestering] [Gene Type: protein-coding]	Atp2c1
100986	0.831414299716727	10.7103777038594	8.5256136631838	1.62923630160681e-08	2.82862905859384e-07	9.44534432845439	100986 [Gene Symbol: Akap9] [Locus Tag: ] [Chromosome: 5] [Map Location: 5|5 A2] [Description: A kinase (PRKA) anchor protein (yotiao) 9] [Gene Type: protein-coding]	Akap9
57764	0.830503806559458	7.90933216859758	10.4455213968964	4.04786444890469e-10	1.3926144419185e-08	13.1956585163313	57764 [Gene Symbol: Ntn4] [Locus Tag: ] [Chromosome: 10] [Map Location: 10 C3|10] [Description: netrin 4] [Gene Type: protein-coding]	Ntn4
50887	0.830424415222323	9.65024547077889	10.9896008236377	1.54018193566655e-10	6.46104991975906e-09	14.1746578319579	50887 [Gene Symbol: Hmgn5] [Locus Tag: RP23-145N17.3] [Chromosome: X] [Map Location: X D|X] [Description: high-mobility group nucleosome binding domain 5] [Gene Type: protein-coding]	Hmgn5
235469	0.830292293690245	9.14647599883536	6.39239911599023	1.73527244711542e-06	1.43997377751918e-05	4.71050948047412	235469 [Gene Symbol: Zfp280d] [Locus Tag: ] [Chromosome: 9] [Map Location: 9 D|9] [Description: zinc finger protein 280D] [Gene Type: protein-coding]	Zfp280d
320092	0.829529240651814	6.58317747322614	4.66116788019863	0.000112775813471086	0.000530135810605612	0.512697225589833	320092 [Gene Symbol: E030003E18Rik] [Locus Tag: ] [Chromosome: 19] [Map Location: 19 B|19] [Description: RIKEN cDNA E030003E18 gene] [Gene Type: miscRNA]	E030003E18Rik
26465	0.829380992111631	9.12428462928289	12.2234908724007	1.93953354665234e-11	1.20072970647267e-09	16.2696325166941	26465 [Gene Symbol: Zfp146] [Locus Tag: ] [Chromosome: 7] [Map Location: 7 B1|7] [Description: zinc finger protein 146] [Gene Type: protein-coding]	Zfp146
382769	0.828816897337937	10.584095004136	7.54367771355204	1.29664500098111e-07	1.59545138950508e-06	7.33932473364082	382769 [Gene Symbol: Gm5196] [Locus Tag: ] [Chromosome: 13] [Map Location: 13 B3|13] [Description: chromobox homolog 3 pseudogene] [Gene Type: pseudo]	Gm5196
353025	0.828346351257015	7.18456179653458	6.74605426575176	7.68203789678464e-07	7.30575640074402e-06	5.53535961726797	353025 [Gene Symbol: Caps2] [Locus Tag: ] [Chromosome: 10] [Map Location: 10 D2|10] [Description: calcyphosphine 2] [Gene Type: protein-coding]	Caps2
18106	0.826867331891821	11.953482416685	11.1435540579939	1.17882284455469e-10	5.19206506124587e-09	14.4453594002717	18106 [Gene Symbol: Cd244] [Locus Tag: ] [Chromosome: 1] [Map Location: 1 H3|1 79.52 cM] [Description: CD244 natural killer cell receptor 2B4] [Gene Type: protein-coding]	Cd244
78406	0.826503262843518	11.1995725355612	5.623965384389	1.07133163142505e-05	6.84958515285153e-05	2.87287734627981	78406 [Gene Symbol: 2900041H08Rik] [Locus Tag: ] [Chromosome: 16] [Map Location: 16|16] [Description: RIKEN cDNA 2900041H08 gene] [Gene Type: protein-coding]	2900041H08Rik
28010	0.82610944628842	7.9040769403691	8.06182707284103	4.27074658435559e-08	6.32513193825689e-07	8.46672256565372	28010 [Gene Symbol: Miip] [Locus Tag: RP23-406N5.3] [Chromosome: 4] [Map Location: 4 E2|4 78.56 cM] [Description: migration and invasion inhibitory protein] [Gene Type: protein-coding]	Miip
20909	0.826053836506111	12.7297930120595	13.620829783168	2.22507482400649e-12	2.23392804201216e-10	18.4503862322662	20909 [Gene Symbol: Stx4a] [Locus Tag: ] [Chromosome: 7] [Map Location: 7|7 F4] [Description: syntaxin 4A (placental)] [Gene Type: protein-coding]	Stx4a
68671	0.826016094734225	9.87029792687966	9.72506306447271	1.53485707672104e-09	4.02159045700941e-08	11.8437877179312	68671 [Gene Symbol: Pcyt2] [Locus Tag: RP23-84C12.6] [Chromosome: 11] [Map Location: 11 E2|11] [Description: phosphate cytidylyltransferase 2, ethanolamine] [Gene Type: protein-coding]	Pcyt2
545861	0.825196037403337	9.78159200971873	6.40735155114522	1.67598797914403e-06	1.39650332848815e-05	4.74567359967998	545861 [Gene Symbol: Gm5878] [Locus Tag: ] [Chromosome: 6] [Map Location: 6 C3|6] [Description: predicted gene 5878] [Gene Type: protein-coding]	Gm5878
232430	0.825161929770873	9.59946848105069	7.28729214135893	2.27629131579407e-07	2.58567186259651e-06	6.7683416210771	232430 [Gene Symbol: Crebl2] [Locus Tag: ] [Chromosome: 6] [Map Location: 6 G1|6] [Description: cAMP responsive element binding protein-like 2] [Gene Type: protein-coding]	Crebl2
12295	0.82512249965703	7.13035085630031	4.6028490823094	0.000130258768534553	0.000599669300404807	0.369033632157957	12295 [Gene Symbol: Cacnb1] [Locus Tag: RP23-309H19.4] [Chromosome: 11] [Map Location: 11 D|11 61.5 cM] [Description: calcium channel, voltage-dependent, beta 1 subunit] [Gene Type: protein-coding]	Cacnb1
227331	0.82498140464133	10.9751222979598	10.8892697771191	1.83596291104194e-10	7.28655280168264e-09	13.9967599500656	227331 [Gene Symbol: Gigyf2] [Locus Tag: ] [Chromosome: 1] [Map Location: 1 D|1] [Description: GRB10 interacting GYF protein 2] [Gene Type: protein-coding]	Gigyf2
233876	0.824792278752149	9.91659645314483	8.21957718894094	3.06730103944708e-08	4.80966268219045e-07	8.80282629459599	233876 [Gene Symbol: Hirip3] [Locus Tag: ] [Chromosome: 7] [Map Location: 7 F3|7] [Description: HIRA interacting protein 3] [Gene Type: protein-coding]	Hirip3
77048	0.82423280285591	10.71310404622	12.6624280206433	9.63340725146318e-12	7.04776592562618e-10	16.9755180409405	77048 [Gene Symbol: Ccdc41] [Locus Tag: ] [Chromosome: 10] [Map Location: 10 C2|10] [Description: coiled-coil domain containing 41] [Gene Type: protein-coding]	Ccdc41
432763	0.824220966308962	7.58359101897633	6.07012807465045	3.69412001127837e-06	2.7489730684418e-05	3.94678381498388	432763 [Gene Symbol: Prr7] [Locus Tag: ] [Chromosome: 13] [Map Location: 13 B1|13] [Description: proline rich 7 (synaptic)] [Gene Type: protein-coding]	Prr7
72826	0.823649174557072	9.67898595653196	12.5375461451307	1.1733404667598e-11	8.22349225131437e-10	16.7766953058012	72826 [Gene Symbol: Fam76b] [Locus Tag: ] [Chromosome: 9] [Map Location: 9 A1|9] [Description: family with sequence similarity 76, member B] [Gene Type: protein-coding]	Fam76b
77044	0.823586273728717	8.89557313499052	9.98034741724786	9.50305240072389e-10	2.78431411050884e-08	12.3302126240916	77044 [Gene Symbol: Arid2] [Locus Tag: mCG_141061] [Chromosome: 15] [Map Location: 15 F1|15] [Description: AT rich interactive domain 2 (ARID, RFX-like)] [Gene Type: protein-coding]	Arid2
59026	0.822476034579786	12.1989410748842	9.53536123657242	2.20312975302421e-09	5.43510977929834e-08	11.4769553312909	59026 [Gene Symbol: Huwe1] [Locus Tag: RP23-211L10.4] [Chromosome: X] [Map Location: X F3|X] [Description: HECT, UBA and WWE domain containing 1] [Gene Type: protein-coding]	Huwe1
74477	0.82241270160897	8.095948149001	11.4424486857949	7.06651034335372e-11	3.4744629499943e-09	14.9631706762124	74477 [Gene Symbol: 4933427D14Rik] [Locus Tag: RP23-207N15.3] [Chromosome: 11] [Map Location: 11 B4|11] [Description: RIKEN cDNA 4933427D14 gene] [Gene Type: protein-coding]	4933427D14Rik
216848	0.82145088311953	13.2449183953405	11.4957740247433	6.45643724064691e-11	3.22013150180848e-09	15.0544926948997	216848 [Gene Symbol: Chd3] [Locus Tag: RP23-26L6.13-001] [Chromosome: 11] [Map Location: 11 B3|11] [Description: chromodomain helicase DNA binding protein 3] [Gene Type: protein-coding]	Chd3
24084	0.821400349130156	8.82110540975721	8.18199265518854	3.31798151081086e-08	5.12988242623075e-07	8.72305151371092	24084 [Gene Symbol: Tekt2] [Locus Tag: RP23-113P22.4] [Chromosome: 4] [Map Location: 4 D2.2|4] [Description: tektin 2] [Gene Type: protein-coding]	Tekt2
17263	0.820888964200577	6.91372882185632	7.21600787191648	2.66595695281886e-07	2.95812829725981e-06	6.60806950586499	17263 [Gene Symbol: Meg3] [Locus Tag: ] [Chromosome: 12] [Map Location: 12 F1|12 60.25 cM] [Description: maternally expressed 3] [Gene Type: miscRNA]	Meg3
12488	0.820764389641088	11.1750563893869	10.394122133904	4.44256657758369e-10	1.49763790624955e-08	13.1013379382317	12488 [Gene Symbol: Cd2ap] [Locus Tag: ] [Chromosome: 17] [Map Location: 17 B3|17] [Description: CD2-associated protein] [Gene Type: protein-coding]	Cd2ap
22635	0.820763590781795	6.04201507691536	7.17690336425823	2.90818751102873e-07	3.18758873896105e-06	6.51987115905588	22635 [Gene Symbol: Zan] [Locus Tag: ] [Chromosome: 5] [Map Location: 5 G2|5 76.4 cM] [Description: zonadhesin] [Gene Type: protein-coding]	Zan
75429	0.820647429977104	12.8026898709423	7.83473280589855	6.9179084441029e-08	9.4133937366283e-07	7.97701482060095	75429 [Gene Symbol: Fam183b] [Locus Tag: RP23-419P16.2] [Chromosome: 11] [Map Location: 11 B1.3|11] [Description: family with sequence similarity 183, member B] [Gene Type: protein-coding]	Fam183b
21429	0.820414001515438	12.2863975871303	9.51946742719618	2.2713285078058e-09	5.55571985157051e-08	11.4460111982907	21429 [Gene Symbol: Ubtf] [Locus Tag: RP23-461C4.7] [Chromosome: 11] [Map Location: 11|11 D] [Description: upstream binding transcription factor, RNA polymerase I] [Gene Type: protein-coding]	Ubtf
59033	0.819555715976232	8.43922110743717	8.2422149265829	2.92581123775305e-08	4.62964359308038e-07	8.85078433541474	59033 [Gene Symbol: Slc4a8] [Locus Tag: ] [Chromosome: 15] [Map Location: 15|15 F3] [Description: solute carrier family 4 (anion exchanger), member 8] [Gene Type: protein-coding]	Slc4a8
14229	0.81903502709382	11.9818058715131	3.79520561191402	0.000956689960041062	0.00343489171314669	-1.60386225896474	14229 [Gene Symbol: Fkbp5] [Locus Tag: RP23-23B10.1] [Chromosome: 17] [Map Location: 17 A3.3|17 14.66 cM] [Description: FK506 binding protein 5] [Gene Type: protein-coding]	Fkbp5
72169	0.818760744290498	7.71038290740163	6.94813256882224	4.85647562354459e-07	4.92402817002053e-06	5.99999599811257	72169 [Gene Symbol: Trim29] [Locus Tag: ] [Chromosome: 9] [Map Location: 9 A5.1|9] [Description: tripartite motif-containing 29] [Gene Type: protein-coding]	Trim29
225861	0.818028320458904	8.03724359210849	9.50553901935131	2.33288797206619e-09	5.68340180075383e-08	11.4188667884767	225861 [Gene Symbol: Snx32] [Locus Tag: ] [Chromosome: 19] [Map Location: 19 A|19] [Description: sorting nexin 32] [Gene Type: protein-coding]	Snx32
77095	0.817658613223562	9.41085212893176	5.46319936202779	1.57982449048255e-05	9.6267830028426e-05	2.48194287577946	77095 [Gene Symbol: D330022H12Rik] [Locus Tag: ] [Chromosome: 16] [Map Location: 16|16] [Description: RIKEN cDNA D330022H12 gene] [Gene Type: protein-coding]	D330022H12Rik
20321	0.817067143367334	7.58032404602422	8.86923665505285	8.1256197742649e-09	1.58270391898252e-07	10.1518365479924	20321 [Gene Symbol: Frrs1] [Locus Tag: ] [Chromosome: 3] [Map Location: 3 G1|3] [Description: ferric-chelate reductase 1] [Gene Type: protein-coding]	Frrs1
228005	0.816799567320276	9.82803986371066	12.4526736748179	1.34276694290768e-11	9.03447819287666e-10	16.6406655403693	228005 [Gene Symbol: Ppig] [Locus Tag: RP23-174C9.2] [Chromosome: 2] [Map Location: 2 C2|2] [Description: peptidyl-prolyl isomerase G (cyclophilin G)] [Gene Type: protein-coding]	Ppig
258563	0.815979169569101	5.88384902033649	5.97567395303778	4.62010812172721e-06	3.33882196276799e-05	3.72093847499486	258563 [Gene Symbol: Olfr1006] [Locus Tag: ] [Chromosome: 2] [Map Location: 2 E1|2] [Description: olfactory receptor 1006] [Gene Type: protein-coding]	Olfr1006
212153	0.81596122906182	7.9198013625021	10.2921442816859	5.34813654126318e-10	1.73432427838106e-08	12.9132489338931	212153 [Gene Symbol: 2610015P09Rik] [Locus Tag: RP23-393E22.2] [Chromosome: 16] [Map Location: 16 B4|16] [Description: RIKEN cDNA 2610015P09 gene] [Gene Type: protein-coding]	2610015P09Rik
242584	0.815577978803413	8.47315081088719	10.659250514258	2.75820954871684e-10	1.00871504971718e-08	13.5844390547045	242584 [Gene Symbol: Wdr78] [Locus Tag: RP23-99O16.1] [Chromosome: 4] [Map Location: 4 C6|4] [Description: WD repeat domain 78] [Gene Type: protein-coding]	Wdr78
67345	0.814591544046753	10.781597891595	11.7938495823733	3.91923759155882e-11	2.13440273231776e-09	15.5591568939023	67345 [Gene Symbol: Herc4] [Locus Tag: ] [Chromosome: 10] [Map Location: 10 B4|10] [Description: hect domain and RLD 4] [Gene Type: protein-coding]	Herc4
71893	0.814524977823853	9.14138116514971	9.24146680369918	3.89127054039775e-09	8.77707749393885e-08	10.899472034064	71893 [Gene Symbol: Noxo1] [Locus Tag: ] [Chromosome: 17] [Map Location: 17 A3.3|17 12.49 cM] [Description: NADPH oxidase organizer 1] [Gene Type: protein-coding]	Noxo1
104307	0.814256935568963	11.8253514303361	7.36579256419577	1.91422414862822e-07	2.22796003431012e-06	6.94407741955772	104307 [Gene Symbol: Rnu12] [Locus Tag: ] [Chromosome: 15] [Map Location: 15 E1|15 39.4 cM] [Description: RNA U12, small nuclear] [Gene Type: snRNA]	Rnu12
329575	0.813968289285908	10.1120068783421	7.91335295283918	5.84947558429453e-08	8.19837925371782e-07	8.14733314961231	329575 [Gene Symbol: Gm14325] [Locus Tag: RP23-275N21.2] [Chromosome: 2] [Map Location: 2 H4|2] [Description: predicted gene 14325] [Gene Type: protein-coding]	Gm14325
114670	0.812864737580953	7.06354258573201	6.80698465823691	6.68635060112453e-07	6.45487956083918e-06	5.67598162544899	114670 [Gene Symbol: 4930573O21Rik] [Locus Tag: ] [Chromosome: 4] [Map Location: ] [Description: RIKEN cDNA 4930573O21 gene] [Gene Type: protein-coding]	4930573O21Rik
13205	0.812426762904192	12.9683722614526	7.03593612066313	3.98564200594018e-07	4.17527665727886e-06	6.2003078910219	13205 [Gene Symbol: Ddx3x] [Locus Tag: RP23-158L19.4] [Chromosome: X] [Map Location: X A1.1|X 8.17 cM] [Description: DEAD/H (Asp-Glu-Ala-Asp/His) box polypeptide 3, X-linked] [Gene Type: protein-coding]	Ddx3x
110616	0.812175050761421	7.43644961481628	8.19251623780182	3.24573369864559e-08	5.03420343591333e-07	8.74540738638295	110616 [Gene Symbol: Atxn3] [Locus Tag: ] [Chromosome: 12] [Map Location: 12 E|12] [Description: ataxin 3] [Gene Type: protein-coding]	Atxn3
12724	0.811673756179058	7.16445797566185	9.75615210027409	1.44719529641528e-09	3.84259390862465e-08	11.9034669206121	12724 [Gene Symbol: Clcn2] [Locus Tag: RP23-101H1.9] [Chromosome: 16] [Map Location: 16 B1|16 12.5 cM] [Description: chloride channel 2] [Gene Type: protein-coding]	Clcn2
218850	0.811040930091449	9.68305249386063	9.88738286008313	1.13053368335253e-09	3.17685136714975e-08	12.1540287627857	218850 [Gene Symbol: D14Abb1e] [Locus Tag: ] [Chromosome: 14] [Map Location: 14|14 B] [Description: DNA segment, Chr 14, Abbott 1 expressed] [Gene Type: protein-coding]	D14Abb1e
30928	0.811016661449861	10.0907965795543	6.5041859346683	1.33901393741997e-06	1.15553111837135e-05	4.97279529863334	30928 [Gene Symbol: Zbtb18] [Locus Tag: ] [Chromosome: 1] [Map Location: 1|1 H3] [Description: zinc finger and BTB domain containing 18] [Gene Type: protein-coding]	Zbtb18
320159	0.810580299723849	8.89502228719369	8.25627958653757	2.84130889857432e-08	4.52244769577141e-07	8.88054565735045	320159 [Gene Symbol: Fam179a] [Locus Tag: ] [Chromosome: 17] [Map Location: 17 E1.3|17] [Description: family with sequence similarity 179, member A] [Gene Type: protein-coding]	Fam179a
98740	0.810577631130537	7.46750260390703	7.93629119421282	5.57092799392265e-08	7.88992828247156e-07	8.19686950734014	98740 [Gene Symbol: BB116930] [Locus Tag: ] [Chromosome: 1] [Map Location: ] [Description: expressed sequence BB116930] [Gene Type: unknown]	BB116930
259279	0.81055456111476	10.3634941532622	11.4832684409223	6.59442545301904e-11	3.27550101898526e-09	15.0331048589138	259279 [Gene Symbol: Tubgcp3] [Locus Tag: ] [Chromosome: 8] [Map Location: 8 A1.1|8] [Description: tubulin, gamma complex associated protein 3] [Gene Type: protein-coding]	Tubgcp3
77333	0.810517700911699	13.1980404852715	6.54478726212245	1.21915243626099e-06	1.06979745391413e-05	5.06770728323321	77333 [Gene Symbol: C030007I01Rik] [Locus Tag: ] [Chromosome: 5] [Map Location: 5|5] [Description: RIKEN cDNA C030007I01 gene] [Gene Type: protein-coding]	C030007I01Rik
100910	0.810387025144527	10.0304871489851	7.45840740156646	1.56201991592813e-07	1.86528523785538e-06	7.15037824978759	100910 [Gene Symbol: Chpf2] [Locus Tag: ] [Chromosome: 5] [Map Location: 5 A3|5] [Description: chondroitin polymerizing factor 2] [Gene Type: protein-coding]	Chpf2
240869	0.809706136363051	7.46021119576505	9.09223512942001	5.2162674226821e-09	1.10172103851761e-07	10.6019281303018	240869 [Gene Symbol: Zbtb37] [Locus Tag: ] [Chromosome: 1] [Map Location: 1 H2.1|1] [Description: zinc finger and BTB domain containing 37] [Gene Type: protein-coding]	Zbtb37
71860	0.809597158868209	10.0655022675241	7.65630103345812	1.01545506449071e-07	1.30637648630375e-06	7.58741159020229	71860 [Gene Symbol: Wdr16] [Locus Tag: RP23-464J2.3] [Chromosome: 11] [Map Location: 11 B3|11] [Description: WD repeat domain 16] [Gene Type: protein-coding]	Wdr16
20147	0.809268544665064	10.4297699604087	9.43638739969872	2.66508420216285e-09	6.34606380854592e-08	11.283729487596	20147 [Gene Symbol: Rs1] [Locus Tag: RP23-213O8.1] [Chromosome: X] [Map Location: X F4|X 73.95 cM] [Description: retinoschisis (X-linked, juvenile) 1 (human)] [Gene Type: protein-coding]	Rs1
56013	0.809068045489398	7.119617395949	9.85232050744001	1.20738961757437e-09	3.35157559100159e-08	12.0872968179102	56013 [Gene Symbol: Srcin1] [Locus Tag: RP23-157O10.7] [Chromosome: 11] [Map Location: 11 D|11] [Description: SRC kinase signaling inhibitor 1] [Gene Type: protein-coding]	Srcin1
271849	0.808550942561865	10.2109811958842	5.96362655604383	4.7541459765345e-06	3.4226926821141e-05	3.69207083947584	271849 [Gene Symbol: Shc4] [Locus Tag: RP23-323D9.1] [Chromosome: 2] [Map Location: 2 F1|2] [Description: SHC (Src homology 2 domain containing) family, member 4] [Gene Type: protein-coding]	Shc4
69327	0.807903248691618	9.79595464809031	5.71827465060745	8.53987249071582e-06	5.62279650113842e-05	3.10130859554601	69327 [Gene Symbol: 1700007K13Rik] [Locus Tag: RP23-430H1.2] [Chromosome: 2] [Map Location: 2 A3|2] [Description: RIKEN cDNA 1700007K13 gene] [Gene Type: protein-coding]	1700007K13Rik
140474	0.805312623016899	9.08934509546874	8.23838236095054	2.9492838773464e-08	4.65990418953906e-07	8.84266988487003	140474 [Gene Symbol: Muc4] [Locus Tag: ] [Chromosome: 16] [Map Location: 16 B3|16] [Description: mucin 4] [Gene Type: protein-coding]	Muc4
72477	0.80497829471166	7.8488540403946	8.36344842086619	2.27463031119289e-08	3.76608695491235e-07	9.10644657227733	72477 [Gene Symbol: Tmem87b] [Locus Tag: RP23-30M20.3] [Chromosome: 2] [Map Location: 2|2 F3] [Description: transmembrane protein 87B] [Gene Type: protein-coding]	Tmem87b
245867	0.80471897366059	10.0840821151107	7.28342584520381	2.29584442352711e-07	2.60335038296219e-06	6.75966565052407	245867 [Gene Symbol: Pcmtd2] [Locus Tag: RP23-322G1.5] [Chromosome: 2] [Map Location: 2 H4|2] [Description: protein-L-isoaspartate (D-aspartate) O-methyltransferase domain containing 2] [Gene Type: protein-coding]	Pcmtd2
13714	0.804574112239382	8.19830767083026	10.3789600644851	4.5664566826066e-10	1.52985746708733e-08	13.0734532619465	13714 [Gene Symbol: Elk4] [Locus Tag: ] [Chromosome: 1] [Map Location: 1|1 E3-G] [Description: ELK4, member of ETS oncogene family] [Gene Type: protein-coding]	Elk4
102334	0.804442929130008	8.75120076647511	9.18530862275812	4.34349583343221e-09	9.59994536045167e-08	10.7878445036662	102334 [Gene Symbol: Ankrd10] [Locus Tag: ] [Chromosome: 8] [Map Location: 8 A1.1|8] [Description: ankyrin repeat domain 10] [Gene Type: protein-coding]	Ankrd10
100033459	0.8043193119249	9.27506403632701	9.22813884735337	3.99399574165752e-09	8.96531526046346e-08	10.8730169661311	100033459 [Gene Symbol: Pydc3] [Locus Tag: ] [Chromosome: 1] [Map Location: 1 H3|1] [Description: pyrin domain containing 3] [Gene Type: protein-coding]	Pydc3
72658	0.803158856801245	9.60784541965857	6.46431522176827	1.4684674399471e-06	1.25061730886658e-05	4.87940806286892	72658 [Gene Symbol: 2700097O09Rik] [Locus Tag: ] [Chromosome: 12] [Map Location: 12 C1|12] [Description: RIKEN cDNA 2700097O09 gene] [Gene Type: protein-coding]	2700097O09Rik
381801	0.802851097391931	8.56357313289228	3.5784694132588	0.00162438600426241	0.00547906008297871	-2.1217358658772	381801 [Gene Symbol: Tatdn2] [Locus Tag: ] [Chromosome: 6] [Map Location: 6 E3|6 52.83 cM] [Description: TatD DNase domain containing 2] [Gene Type: protein-coding]	Tatdn2
11801	0.802649464521579	6.37982397317512	4.27939683556361	0.000289934628919587	0.00120256526670558	-0.426233925647143	11801 [Gene Symbol: Cd5l] [Locus Tag: ] [Chromosome: 3] [Map Location: 3 F1|3] [Description: CD5 antigen-like] [Gene Type: protein-coding]	Cd5l
74182	0.802429631231837	9.30661782505704	6.2313945512358	2.5272888590527e-06	1.99302984082893e-05	4.33032307004811	74182 [Gene Symbol: Gpcpd1] [Locus Tag: RP23-190K7.3] [Chromosome: 2] [Map Location: 2 F3|2] [Description: glycerophosphocholine phosphodiesterase GDE1 homolog (S. cerevisiae)] [Gene Type: protein-coding]	Gpcpd1
23961	0.801413367296274	12.242913536267	12.828090495411	7.43291748366799e-12	5.76799146200677e-10	17.2368463281146	23961 [Gene Symbol: Oas1b] [Locus Tag: ] [Chromosome: 5] [Map Location: 5 F|5 60.64 cM] [Description: 2'-5' oligoadenylate synthetase 1B] [Gene Type: protein-coding]	Oas1b
211499	0.800992091252206	8.39489690446095	9.14989726762972	4.65626295017795e-09	1.00529751819442e-07	10.7172436442498	211499 [Gene Symbol: Tmem87a] [Locus Tag: RP23-348L16.13-003] [Chromosome: 2] [Map Location: 2 E5|2] [Description: transmembrane protein 87A] [Gene Type: protein-coding]	Tmem87a
633979	0.800855944252657	7.18865181140386	7.32499135855825	2.0943661179551e-07	2.40520371815657e-06	6.85283721216239	633979 [Gene Symbol: Ak9] [Locus Tag: ] [Chromosome: 10] [Map Location: 10 B1|10] [Description: adenylate kinase 9] [Gene Type: protein-coding]	Ak9
319601	0.800446219870292	9.89209283232291	7.02819662671973	4.05551255647821e-07	4.23856903977191e-06	6.18269012996335	319601 [Gene Symbol: Zfp653] [Locus Tag: ] [Chromosome: 9] [Map Location: 9 A3|9] [Description: zinc finger protein 653] [Gene Type: protein-coding]	Zfp653
116746	0.800021814844715	5.73269886695006	5.27706558856176	2.48370617282421e-05	0.000142012098003125	2.02721382689484	116746 [Gene Symbol: Defb6] [Locus Tag: ] [Chromosome: 8] [Map Location: 8 A1.3|8] [Description: defensin beta 6] [Gene Type: protein-coding]	Defb6
73813	0.799957971775981	8.26123375023405	7.3698663941829	1.89713436008594e-07	2.21323229933369e-06	6.95317547979729	73813 [Gene Symbol: Fam83e] [Locus Tag: ] [Chromosome: 7] [Map Location: 7 B4|7] [Description: family with sequence similarity 83, member E] [Gene Type: protein-coding]	Fam83e
207777	0.799873702901618	6.92350789032234	10.4340603154743	4.13261165894936e-10	1.41376062794677e-08	13.1746545960488	207777 [Gene Symbol: Bzrap1] [Locus Tag: RP23-449P23.4] [Chromosome: 11] [Map Location: 11 C|11] [Description: benzodiazepine receptor associated protein 1] [Gene Type: protein-coding]	Bzrap1
328530	0.799548152802997	9.62887174915155	7.59812053531008	1.15188922197525e-07	1.45190645109273e-06	7.45946092792277	328530 [Gene Symbol: D030063E12] [Locus Tag: ] [Chromosome: 15] [Map Location: 15 B3.1|15] [Description: uncharacterized protein D030063E12] [Gene Type: protein-coding]	D030063E12
100504146	0.798809151264312	10.1441759009547	8.97452125163523	6.58604881172041e-09	1.33991788537102e-07	10.3651583506618	100504146 [Gene Symbol: Gm14390] [Locus Tag: ] [Chromosome: 2] [Map Location: 2|2] [Description: zinc finger protein 937 pseudogene] [Gene Type: pseudo]	Gm14390
66689	0.7985977513632	10.1431310717567	9.71303927741013	1.5702174295728e-09	4.07927386177378e-08	11.8206735795759	66689 [Gene Symbol: Klhl28] [Locus Tag: ] [Chromosome: 12] [Map Location: 12 C1|12] [Description: kelch-like 28] [Gene Type: protein-coding]	Klhl28
213236	0.798182464288677	7.42965304132855	8.12052092001275	3.77443117286829e-08	5.69777245231809e-07	8.59216636880304	213236 [Gene Symbol: Dnd1] [Locus Tag: ] [Chromosome: 18] [Map Location: 18 B2|18 19.46 cM] [Description: dead end homolog 1 (zebrafish)] [Gene Type: protein-coding]	Dnd1
69724	0.798078965436214	8.15310131761071	10.9801951364336	1.56568152827299e-10	6.50065617781585e-09	14.158030425159	69724 [Gene Symbol: Rnaseh2a] [Locus Tag: ] [Chromosome: 8] [Map Location: 8 C3|8] [Description: ribonuclease H2, large subunit] [Gene Type: protein-coding]	Rnaseh2a
72307	0.797888990108204	8.12451018149995	9.81342448633959	1.299004850047e-09	3.53716690614254e-08	12.0130866589648	72307 [Gene Symbol: 2510002D24Rik] [Locus Tag: ] [Chromosome: 16] [Map Location: 16 A3|16] [Description: RIKEN cDNA 2510002D24 gene] [Gene Type: protein-coding]	2510002D24Rik
194237	0.797643392443924	6.62584797721979	8.401757329323	2.10154076996007e-08	3.51787207178222e-07	9.1868238181576	194237 [Gene Symbol: Rimkla] [Locus Tag: RP23-132L14.2] [Chromosome: 4] [Map Location: 4 D2.1|4] [Description: ribosomal modification protein rimK-like family member A] [Gene Type: protein-coding]	Rimkla
68327	0.796563548135198	9.12700492680462	10.0143308974352	8.92085328326695e-10	2.66094274078122e-08	12.3943463936136	68327 [Gene Symbol: Tsr3] [Locus Tag: ] [Chromosome: 17] [Map Location: 17 A3.3|17] [Description: TSR3 20S rRNA accumulation] [Gene Type: protein-coding]	Tsr3
72383	0.795601247921619	8.47828303316996	4.95386601367237	5.48081119514417e-05	0.000282400133896599	1.23363192732077	72383 [Gene Symbol: Cnfn] [Locus Tag: ] [Chromosome: 7] [Map Location: 7 A3|7] [Description: cornifelin] [Gene Type: protein-coding]	Cnfn
231003	0.795497188727074	10.7243036429755	10.0957817648266	7.67086932758151e-10	2.34657109694745e-08	12.5474733754598	231003 [Gene Symbol: Klhl17] [Locus Tag: ] [Chromosome: 4] [Map Location: 4 E2|4] [Description: kelch-like 17] [Gene Type: protein-coding]	Klhl17
269180	0.795227703626558	7.62568178631441	9.96286630270393	9.81771639074857e-10	2.84901449719106e-08	12.2971658141743	269180 [Gene Symbol: Inpp4a] [Locus Tag: ] [Chromosome: 1] [Map Location: 1 B|1 15.46 cM] [Description: inositol polyphosphate-4-phosphatase, type I] [Gene Type: protein-coding]	Inpp4a
100090	0.794988781425916	8.27273114960356	6.67205907537616	9.0983863268104e-07	8.39949469752558e-06	5.36398503532469	100090 [Gene Symbol: Zbtb48] [Locus Tag: RP23-445E20.3] [Chromosome: 4] [Map Location: 4 E2|4] [Description: zinc finger and BTB domain containing 48] [Gene Type: protein-coding]	Zbtb48
68558	0.7942168725799	10.1908590288278	15.6048503372922	1.3679542931351e-13	2.65809934607668e-11	21.242033634033	68558 [Gene Symbol: Ankra2] [Locus Tag: ] [Chromosome: 13] [Map Location: 13 D1|13] [Description: ankyrin repeat, family A (RFXANK-like), 2] [Gene Type: protein-coding]	Ankra2
77128	0.794074841014796	7.67057530114328	8.53059418287099	1.61271229222471e-08	2.80796909432588e-07	9.45569698028345	77128 [Gene Symbol: Crebrf] [Locus Tag: RP23-478C2.1] [Chromosome: 17] [Map Location: 17|17 B1] [Description: CREB3 regulatory factor] [Gene Type: protein-coding]	Crebrf
102910	0.793479712751775	7.89294213951356	6.62570199225248	1.01194161041633e-06	9.147394780574e-06	5.25628948584074	-	-
100502931	0.792944893227729	6.06257318377942	9.9044636364399	1.09494428884522e-09	3.09966221815402e-08	12.1864813276679	100502931 [Gene Symbol: Gm15821] [Locus Tag: RP23-123G8.2] [Chromosome: 17] [Map Location: 17|17 17.98 cM] [Description: predicted gene 15821] [Gene Type: unknown]	Gm15821
21961	0.792716860322898	15.1983442602965	6.71522322648719	8.24251561975041e-07	7.75077281796817e-06	5.46403375010103	21961 [Gene Symbol: Tns1] [Locus Tag: ] [Chromosome: 1] [Map Location: 1 C3|1 38.17 cM] [Description: tensin 1] [Gene Type: protein-coding]	Tns1
29865	0.792420020838122	10.056131605421	7.95546223859118	5.34861793966056e-08	7.6419165374362e-07	8.23821636869111	29865 [Gene Symbol: Cabp5] [Locus Tag: ] [Chromosome: 7] [Map Location: 7|7 A2] [Description: calcium binding protein 5] [Gene Type: protein-coding]	Cabp5
66300	0.792415312479037	11.9113352724398	11.429999743547	7.21735537764985e-11	3.53752282512307e-09	14.9418054705069	66300 [Gene Symbol: Prr24] [Locus Tag: ] [Chromosome: 7] [Map Location: 7 A2|7] [Description: proline rich 24] [Gene Type: protein-coding]	Prr24
170776	0.791640331455599	6.24520621192084	8.20428097832086	3.16688107924575e-08	4.94664787998714e-07	8.77038232114994	170776 [Gene Symbol: Cd209c] [Locus Tag: ] [Chromosome: 8] [Map Location: 8 A1.1|8] [Description: CD209c antigen] [Gene Type: protein-coding]	Cd209c
75799	0.791191952274692	9.26393489335851	10.1030012147171	7.5692030960334e-10	2.32131785352974e-08	12.5610059971575	75799 [Gene Symbol: 4930444P10Rik] [Locus Tag: ] [Chromosome: 1] [Map Location: 1 A3|1] [Description: RIKEN cDNA 4930444P10 gene] [Gene Type: protein-coding]	4930444P10Rik
258571	0.790431047674727	6.63722199063864	8.66788683895505	1.21920339619919e-08	2.21159307619732e-07	9.73977073338059	258571 [Gene Symbol: Olfr1033] [Locus Tag: RP23-298M2.5] [Chromosome: 2] [Map Location: 2 E1|2] [Description: olfactory receptor 1033] [Gene Type: protein-coding]	Olfr1033
319739	0.790083275106601	6.47025718886178	10.6324549290013	2.89326882597697e-10	1.05359230156154e-08	13.5359978916321	319739 [Gene Symbol: B230303O12Rik] [Locus Tag: ] [Chromosome: 5] [Map Location: 5|5] [Description: RIKEN cDNA B230303O12 gene] [Gene Type: unknown]	B230303O12Rik
69870	0.789341443371141	10.0421738512962	10.2488592152329	5.78843306640229e-10	1.85481861147553e-08	12.8330282497521	69870 [Gene Symbol: Polr3gl] [Locus Tag: ] [Chromosome: 3] [Map Location: 3 F2.1|3] [Description: polymerase (RNA) III (DNA directed) polypeptide G like] [Gene Type: protein-coding]	Polr3gl
15204	0.788849779396921	10.7109762465642	7.67836031063695	9.68174054050233e-08	1.25284920611753e-06	7.63580708977236	15204 [Gene Symbol: Herc2] [Locus Tag: ] [Chromosome: 7] [Map Location: 7 B5|7 33.42 cM] [Description: hect (homologous to the E6-AP (UBE3A) carboxyl terminus) domain and RCC1 (CHC1)-like domain (RLD) 2] [Gene Type: protein-coding]	Herc2
11842	0.788614013260936	13.3295070217972	12.2036733434311	2.00268081419172e-11	1.23459680954067e-09	16.2372923108487	11842 [Gene Symbol: Arf3] [Locus Tag: ] [Chromosome: 15] [Map Location: 15|15 F2] [Description: ADP-ribosylation factor 3] [Gene Type: protein-coding]	Arf3
223864	0.787202235343177	12.7902599008657	10.6102340083244	3.01046040080854e-10	1.09299062294826e-08	13.4957616629918	223864 [Gene Symbol: Rapgef3] [Locus Tag: ] [Chromosome: 15] [Map Location: 15 F1|15] [Description: Rap guanine nucleotide exchange factor (GEF) 3] [Gene Type: protein-coding]	Rapgef3
67579	0.786918957900786	7.8808923758503	6.67572178791645	9.02235156641292e-07	8.3358442573125e-06	5.37248331920316	67579 [Gene Symbol: Cpeb4] [Locus Tag: RP23-186D6.1] [Chromosome: 11] [Map Location: 11 A4|11] [Description: cytoplasmic polyadenylation element binding protein 4] [Gene Type: protein-coding]	Cpeb4
51886	0.786892680921156	7.69471836994424	9.60867377694355	1.91490097421935e-09	4.83985741548531e-08	11.6192689392918	51886 [Gene Symbol: Fubp1] [Locus Tag: ] [Chromosome: 3] [Map Location: 3 H3|3 77.05 cM] [Description: far upstream element (FUSE) binding protein 1] [Gene Type: protein-coding]	Fubp1
21778	0.786778490816757	7.8812983391225	8.14339932737993	3.59742995117699e-08	5.47138234715954e-07	8.640938162573	21778 [Gene Symbol: Tex9] [Locus Tag: ] [Chromosome: 9] [Map Location: 9 D|9] [Description: testis expressed gene 9] [Gene Type: protein-coding]	Tex9
70884	0.786593222912597	8.250678916406	6.09591611522151	3.4758693426797e-06	2.61023424621374e-05	4.00829266082983	70884 [Gene Symbol: Ccdc81] [Locus Tag: ] [Chromosome: 7] [Map Location: 7 E1|7 50.38 cM] [Description: coiled-coil domain containing 81] [Gene Type: protein-coding]	Ccdc81
100504328	0.785952975164645	8.07833680002941	7.1734080349739	2.930911013584e-07	3.211046351328e-06	6.5119780699375	100504328 [Gene Symbol: Gm14406] [Locus Tag: RP24-63F2.2] [Chromosome: 2] [Map Location: 2|2 99.43 cM] [Description: novel KRAB box and zinc finger, C2H2 type domain containing protein] [Gene Type: pseudo]	Gm14406
67500	0.785294116817647	9.09456337195093	8.21790478908292	3.0780296169885e-08	4.82337170109895e-07	8.79928058644793	67500 [Gene Symbol: Ccar1] [Locus Tag: ] [Chromosome: 10] [Map Location: 10 B4|10] [Description: cell division cycle and apoptosis regulator 1] [Gene Type: protein-coding]	Ccar1
76093	0.784715610153949	11.4891817337986	11.3526512462314	8.23254597231514e-11	3.86023762782939e-09	14.8086675356096	76093 [Gene Symbol: 5830469G19Rik] [Locus Tag: ] [Chromosome: 4] [Map Location: 4|4] [Description: RIKEN cDNA 5830469G19 gene] [Gene Type: protein-coding]	5830469G19Rik
11569	0.784706133017732	8.8668724426224	11.7529117171359	4.19505357105724e-11	2.26934646297125e-09	15.4904241217362	11569 [Gene Symbol: Aebp2] [Locus Tag: ] [Chromosome: 6] [Map Location: 6|6 G1] [Description: AE binding protein 2] [Gene Type: protein-coding]	Aebp2
57435	0.783943924877875	9.46544655350485	9.42521608303423	2.72317555033889e-09	6.44670671951086e-08	11.2618402613361	57435 [Gene Symbol: Plin4] [Locus Tag: ] [Chromosome: 17] [Map Location: 17|17 D] [Description: perilipin 4] [Gene Type: protein-coding]	Plin4
100040445	0.783831323549643	5.86365628783584	3.38482646247311	0.00259525224470119	0.00825295650321382	-2.57730679868259	100040445 [Gene Symbol: Gm2775] [Locus Tag: ] [Chromosome: 16] [Map Location: 16 C3.3] [Description: predicted gene 2775] [Gene Type: protein-coding]	Gm2775
55983	0.783552990784987	12.7127697117402	5.92902946141947	5.16152679945368e-06	3.68621947756337e-05	3.60909448797921	55983 [Gene Symbol: Pdzrn3] [Locus Tag: ] [Chromosome: 6] [Map Location: 6 D3|6] [Description: PDZ domain containing RING finger 3] [Gene Type: protein-coding]	Pdzrn3
[truncated: 2,058 more rows]

## Sheet: rCNT-UT 4h.0h
Gene ID	logFC	AveExpr	t	P.Value	adj.P.Val	B	Gene Info	Gene Symbol
[truncated: 3,297 more rows]

[truncated: 3 more sheets: rCNT-UT4h.24h, rCNT-tCNT 4h.0h, rCNT-tCNT4h.24h]
